# Supplementary material for: FvMYB79 Positively Regulates Strawberry Fruit Softening via Transcriptional Activation of FvPME38
Source: Int J Mol Sci. 2021 Dec 22;23(1):101. doi: 10.3390/ijms23010101 (PMC8744888; doi:10.3390/ijms23010101)
Supplement: Supplementary file 1 [file ijms-23-00101-s001.zip]

Archive with 2 entries (2 files):
- supplemental figures.pdf
- supplemental tables.xlsx
