# Supplementary material for: FvMYB79 Positively Regulates Strawberry Fruit Softening via Transcriptional Activation of FvPME38
Source: Int J Mol Sci. 2021 Dec 22;23(1):101. doi: 10.3390/ijms23010101 (PMC8744888; doi:10.3390/ijms23010101)
Supplement: Supplementary file 1 [file ijms-23-00101-s001.zip › supplemental tables.xlsx]

## Sheet: Supplemental table
Table S1 RPKM values of candidate transcriptional factor genes in different tissues.
Table S2 Correlation of expression patterns among FvPME38, FvPME39 and transcriptional factor genes.
Table S3 Primers list.

## Sheet: Table S1
Table S2 RPKM values of candidate transcriptional factor genes in different tissues.
Gene ID	Abbreviation	Leaf_rep1	Leaf_rep2	Fruit_immature_rep1	Fruit_immature_rep2	Fruit_immature_rep3	Fruit_ripe_rep1	Fruit_ripe_rep2	Note
mrna05463.1	PME38	16.9	17.02	22.42	20.13	22.63	665.07	523.95
mrna05465.1	PME39	133.04	109.13	217.93	275.08	243.68	869.5	1152.22
mrna00545.1	bHLH1	12.15	9.08	14.3	7.79	9.62	0	0
mrna00554.1	bHLH2	64.23	48.13	41.72	31.23	40.52	4.2	6.72
mrna00631.1	bHLH3	0	0.25	0	0	0	0	0
mrna00752.1	bHLH4	9.95	16.27	5.93	2.08	3.55	0	1.31
mrna00901.1	bHLH5	12.84	9.86	21.5	20	18.17	9.59	12
mrna01068.1	bHLH6	0	3.28	17.51	27.17	28.9	0	15.57
mrna01894.1	bHLH7	2.5	0.39	0	0	1.24	0	0
mrna02199.1	bHLH8	7.23	4.81	15.68	14.06	12.13	13.22	9.92
mrna02381.1	bHLH9	6.93	11.12	1.5	0	0.64	0	0
mrna02560.1	bHLH10	0	0	0	0	0	0	0
mrna02629.1	bHLH11	13.17	13.27	8.09	4.79	8.1	0	0.51
mrna03259.1	bHLH12	4.65	3.5	10.83	1.71	2.06	0	0
mrna03303.1	bHLH13	269.81	143.04	283.64	125.97	146.9	78.43	159.17
mrna03678.1	bHLH14	0	0	0	0	0	16.45	1.53
mrna03713.1	bHLH15	0	0	7.53	5.5	1.41	0	1.35
mrna03879.1	bHLH16	13.01	5.34	6.59	0	0	0	0
mrna04513.1	bHLH17	21.34	13.5	22.2	16.18	17.14	2.8	8
mrna04534.1	bHLH18	24.39	25.06	21.95	29.25	31.13	50.23	33.96
mrna05560.1	bHLH19	8.03	14.25	141.34	59.74	55.3	0	0.37
mrna05610.1	bHLH20	1.31	0	0.51	0.26	0	0	0
mrna05612.1	bHLH21	0	0	0	0	0.26	0	0
mrna06093.1	bHLH22	0.84	2.61	0	5.84	6.78	0	1
mrna06435.1	bHLH23	46.86	58.03	19.85	11.42	12.79	0	4.76
mrna06448.1	bHLH24	47.3	31.26	7.07	3.24	0.6	0	0
mrna07355.1	bHLH25	2.97	0	0	0	1	20.64	0
mrna07391.1	bHLH26	25.06	19.28	21.96	12.93	14.21	0	2.68
mrna08188.1	bHLH27	34.24	53.89	64.58	32.31	33.55	12.24	43.88
mrna08231.1	bHLH28	7.18	10.01	7.62	14.86	13.31	8.44	7.04
mrna08411.1	bHLH29	22.93	16.11	6.23	3.82	5.99	1.07	0.4
mrna09115.1	bHLH30	3.14	1.87	0	0	0	0	0
mrna09125.1	bHLH31	50.76	14.79	21.06	13.35	14.49	0.43	1.52
mrna09222.1	bHLH32	1.1	0	2	0.43	0.25	0	0
mrna09544.1	bHLH33	31.44	47.67	109.65	78.12	75.18	17.92	30.45
mrna10062.1	bHLH34	64.86	18.94	157.06	18.47	20.05	0	6.69
mrna10203.1	bHLH35	1.3	0	1.34	0.76	1.29	0	0
mrna10501.1	bHLH36	90.11	25.78	50.58	42.4	46.27	8.24	46.61
mrna11436.1	bHLH37	54.74	34.02	83.64	35.82	40.48	53.65	62.35
mrna11847.1	bHLH38	21.29	26.97	28.77	10.35	7.6	0	2.56
mrna12030.1	bHLH39	0	0	98.33	17.23	17.13	0	1.07
mrna12191.1	bHLH40	0	0	0	0	0	0	0
mrna12658.1	bHLH41	0.81	0.19	0	0	0	0	0
mrna12905.1	bHLH42	2.03	4.78	5.14	11.99	13.58	0	7.46
mrna12958.1	bHLH43	0	0	1.31	0	0	0	0
mrna13109.1	bHLH44	0	0	0	0	0	0	0
mrna13364.1	bHLH45	0	0.94	0	0	0.14	0	0
mrna13365.1	bHLH46	0	0	0	0	0	0	0
mrna13480.1	bHLH47	0	0	0.64	0	0	0	0
mrna13705.1	bHLH48	0	0	0	0	0	0	0
mrna14427.1	bHLH49	11.93	1.02	9.97	1.02	1.37	0	0.16
mrna14608.1	bHLH50	9.19	5.24	7.42	5.47	12.03	0	4.64
mrna14814.1	bHLH51	2.72	3.12	6.94	1.82	0	0	0
mrna15187.1	bHLH52	49.67	107.59	145.7	362.88	338.34	254.06	137.51
mrna16221.1	bHLH53	1.15	0	0	0	0	16.19	25.69
mrna16564.1	bHLH54	5.68	1.88	331.18	187.49	228.37	54.2	295.05
mrna16871.1	bHLH55	87.93	37.49	33.04	47.28	45.8	238.21	90.7
mrna17273.1	bHLH56	55.73	15.2	6.73	10.78	13.29	0	0
mrna17430.1	bHLH57	24.28	7.39	0.95	0.26	1.52	0	5.82
mrna17723.1	bHLH58	32.45	19.59	3.1	1.47	0.72	0	0
mrna17881.1	bHLH59	0	0	0	0	0	0	0
mrna17937.1	bHLH60	0	0	0	0	0	0	0
mrna18542.1	bHLH61	0	0	0	0	0	0	0
mrna18608.1	bHLH62	0	0	0	0	0	0	0
mrna18651.1	bHLH63	0.11	0	0	0	0	0	0
mrna18888.1	bHLH64	0	0	0	0	0	0	0
mrna19143.1	bHLH65	0	0	0	0	0	0	0
mrna19321.1	bHLH66	4.53	0	2.14	0	0	4.13	0
mrna20146.1	bHLH67	0	0	0	0	0	0	0
mrna20622.1	bHLH68	80.88	37.54	26.12	2.9	3.39	0	0
mrna20797.1	bHLH69	0	0	0	0	0	0	0
mrna21000.1	bHLH70	3.15	4.59	186.25	145.42	136.5	0	1.91
mrna21440.1	bHLH71	0	0	0	0	0	0	0
mrna22289.1	bHLH72	0	0	26.56	3.77	1.44	0	0
mrna22490.1	bHLH73	41.62	33.56	27.55	11.92	10.69	0	1.73
mrna22861.1	bHLH74	0	0	0	0	0	0	0
mrna22897.1	bHLH75	3.24	4.15	0	0	0.15	26.03	0.76
mrna22963.1	bHLH76	32.33	19.93	41.83	36.23	35.63	25.3	6.31
mrna23715.1	bHLH77	0	0	0	0	0	0	0
mrna23716.1	bHLH78	0	0	0.21	0	0	0	0
mrna23819.1	bHLH79	10.69	30.86	10.03	34.54	29.19	78.08	64.7
mrna23830.1	bHLH80	0.88	1.1	0	0.74	1.12	0.18	10.43
mrna23884.1	bHLH81	0	0	1.32	0	0	0	0
mrna24577.1	bHLH82	0	0	0	0.26	0.3	1.69	3.86
mrna24607.1	bHLH83	0	0	0	0	0.34	0	0
mrna24608.1	bHLH84	0	0	0	0	0	0	0
mrna24654.1	bHLH85	172.66	249.3	85.22	104.7	83.54	87.16	165.56
mrna25151.1	bHLH86	0	1.99	0.93	0	0	0	0
mrna25273.1	bHLH87	63.68	95.04	44.73	31.6	29.91	25.24	36.91
mrna25546.1	bHLH88	27.87	21.74	0	0	0	0	0.79
mrna25554.1	bHLH89	0	0	0	0	0	0	0
mrna25555.1	bHLH90	0	0	0	0	0	0	0
mrna25973.1	bHLH91	0	0	0	0	0	0	0
mrna25979.1	bHLH92	18.01	0	91.79	45.06	31.44	0	0
mrna25984.1	bHLH93	26.77	16.84	22.08	24.79	29.93	30.05	16.03
mrna26073.1	bHLH94	15.62	14.13	1.21	0.81	0.82	0	0.38
mrna26139.1	bHLH95	18.96	3.2	15.3	24.05	22.48	54.23	56.02
mrna26696.1	bHLH96	44.25	59.44	69.42	123.06	158.59	148.74	116.24
mrna26880.1	bHLH97	9.43	18.01	0	0	0	0	2.29
mrna26895.1	bHLH98	17.65	22.08	46.26	27.12	31.84	0	0
mrna26967.1	bHLH99	18.29	20.71	0.6	0.78	0	0	0
mrna27422.1	bHLH100	0	2.06	0	0	0	0	6.98
mrna27827.1	bHLH101	100.19	18.41	45.53	30.39	34.52	28.84	63.56
mrna27840.1	bHLH102	0.63	0.87	3.25	12.7	7.88	27.89	15.81
mrna28320.1	bHLH103	41.42	31.61	15.05	24.49	25.17	19.48	13.6
mrna28785.1	bHLH104	56.08	87.07	26.02	19.34	17.85	0	2.6
mrna29828.1	bHLH105	2.3	4.57	0.98	0.37	0	0	0
mrna30478.1	bHLH106	0	0	0	3.04	3.68	44.95	45.28
mrna30665.1	bHLH107	6.58	13.45	8.6	3.21	2.28	0	0.35
mrna30667.1	bHLH108	0	0	0	0	0	0	0
mrna32171.1	bHLH109	0	1.83	1.37	1.79	2.94	0	0.97
mrna32346.1	bHLH110	0	0	0	0	0	2.28	2.59
mrna32494.1	bHLH111	8.1	7.51	20.86	44.51	39.69	2.93	6.86
mrna32536.1	bHLH112	1.45	0.36	0	0	0	0	0
mrna00151.1	NAC1	0	0	0	0	0	0	0
mrna00252.1	NAC2	0	0	0	0	0	0	0
mrna00951.1	NAC3	0	0	0	0	0	0	0
mrna00971.1	NAC4	0	0	4.02	118.78	124.61	6.96	362.16
mrna01023.1	NAC5	10.33	5.78	2.78	1.23	1.75	29.19	4.46
mrna01364.1	NAC6	1.22	0	0	0	0	0	0
mrna01851.1	NAC7	37.59	28.69	56.26	41.29	45.53	39.91	47.36
mrna01881.1	NAC8	1.21	0	3.77	0.72	1.31	0	0
mrna02016.1	NAC9	0	0	0	0	0	0	0
mrna02444.1	NAC10	0	0	0	0	0	0	0
mrna03833.1	NAC11	0	0	0	0	0	0	0
mrna03875.1	NAC12	9.08	9	13.17	11.45	12.79	11.85	4.93
mrna03910.1	NAC13	0	0	0	0	0	0	0
mrna04249.1	NAC14	22.85	28.55	49.34	92.73	82.03	29.63	26.63
mrna04303.1	NAC15	7.79	4.9	5.77	6.59	4.81	1.93	4.34
mrna04424.1	NAC16	9.33	2.03	168.63	52.04	55.71	25.28	24.16
mrna04766.1	NAC17	0	0	0	0	0	0	0
mrna06460.1	NAC18	0	7.07	4.03	2.15	0.92	0	0
mrna07815.1	NAC19	0	0	0	0	0	0	0
mrna07822.1	NAC20	0	0	0	0	0	0	0
mrna08112.1	NAC21	12.24	5.61	9.06	2.63	2.98	0	0.35
mrna08427.1	NAC22	0	0	0	0	0	0	0
mrna08448.1	NAC23	0	0.35	4.64	2.88	2.76	0	0
mrna08765.1	NAC24	0	0.49	0	0.27	0	0	0
mrna09127.1	NAC25	2.08	2.27	3.24	5.46	7.95	7.67	4.49
mrna09293.1	NAC26	1.81	2.72	0.71	0.5	1.4	0	0
mrna09702.1	NAC27	0	0	0	0	0	0	0
mrna10469.1	NAC28	0	0.51	0	0	0.65	0	0
mrna10722.1	NAC29	1.78	0.46	6.93	2.47	2.39	0	0.86
mrna10901.1	NAC30	0	0	0	0	0	0	0
mrna10904.1	NAC31	0.19	0.2	2.32	0.71	0.53	0	0
mrna11226.1	NAC32	101.29	69.84	182.48	123.43	137.49	127.17	248.1
mrna11344.1	NAC33	10.55	5.62	7.48	1.73	0.77	0	0.46
mrna11780.1	NAC34	1.62	0.62	2.8	2.14	2.15	1.28	1.13
mrna12133.1	NAC35	0	0	0	0	0	0	0
mrna12140.1	NAC36	0	0	0	0	0	0	0
mrna12168.1	NAC37	0	0	0	0	0	0	0
mrna12442.1	NAC38	61.95	53.47	50.45	55.18	49.58	15.06	81.19
mrna12934.1	NAC39	0.65	0	1.53	1.94	1.84	0	0
mrna14066.1	NAC40	0	0	0	0	0.29	0.36	0
mrna14711.1	NAC41	0	0	0	0	0	1.17	0
mrna14869.1	NAC42	0	2.9	2.86	0	1.75	0	0
mrna15095.1	NAC43	20.29	21.61	18.27	4.17	4.82	2.7	1.36
mrna15644.1	NAC44	5.17	1.11	0	0	0	0	0
mrna17203.1	NAC45	63.09	8.74	19.65	5.14	4.04	0	0
mrna17589.1	NAC46	1.47	0.43	2.34	2.17	2	0.54	0
mrna17610.1	NAC47	0	0.23	0	0	0	0	0
mrna17720.1	NAC48	9.74	13.55	21.04	11.55	8.21	1.49	21.41
mrna17721.1	NAC49	2.24	0.55	2.01	0.92	0	0.3	0.22
mrna17724.1	NAC50	0	0	0	0	0	0	0
mrna17762.1	NAC51	7.29	7.68	2.01	0.73	2.07	0	0
mrna18589.1	NAC52	0	0	0.26	0	0	0	0
mrna18590.1	NAC53	1.8	0	2.11	2.92	1.24	0	0
mrna18635.1	NAC54	0	0	0.79	0	0	0	0
mrna18636.1	NAC55	0	0	0	0	0	0	0
mrna19382.1	NAC56	0	0	0	0	0	0	0
mrna19716.1	NAC57	8.85	1.54	2.85	0.55	0.95	0	0
mrna19898.1	NAC58	0	0	0	0	0	0	0
mrna20078.1	NAC59	0.71	1.66	0	0	0	2.39	0.88
mrna20482.1	NAC60	0	0	0	0	0	0	0
mrna20500.1	NAC61	0	0	0	0	0	0	0
mrna20686.1	NAC62	17.16	1.78	7.86	2.56	2.31	11.27	29.07
mrna21248.1	NAC63	1.91	1.38	0	0	0.3	0	0
mrna21734.1	NAC64	2.11	0	0	0	0	0	0
mrna21755.1	NAC65	0.78	0.65	0.18	0.14	0.16	0	0
mrna21872.1	NAC66	6.92	4.25	4.36	4.05	2.92	9.84	2.46
mrna22092.1	NAC67	0	0	2.53	11.9	13.39	3.08	1.75
mrna22095.1	NAC68	0	0	2.22	1.69	1.02	1.14	0.42
mrna22097.1	NAC69	0	0	0	0	0	0	0
mrna22263.1	NAC70	0	0	0	0	0	0	0
mrna22522.1	NAC71	0	0	0	0	0	0	3.01
mrna22558.1	NAC72	0	0	0	0	0	0	0
mrna22559.1	NAC73	0	0	0	0	0	0	0
mrna22722.1	NAC74	0	0	0	0	0	0	0
mrna22723.1	NAC75	0	0	0	0	0	0	0
mrna23099.1	NAC76	0	0	1.78	2.66	0.76	1.37	0.94
mrna23394.1	NAC77	7.38	10.17	13.3	15.11	15.75	11.91	11.31
mrna23552.1	NAC78	0.17	0	0	0	0	0.56	0
mrna23560.1	NAC79	55.01	60.64	52.56	97.41	87.73	259.22	85.09
mrna23561.1	NAC80	17.62	12.97	23.02	27.27	29.5	21.8	14.05
mrna24179.1	NAC81	40.68	43.07	27.33	19.93	17.81	27.67	23.53
mrna24287.1	NAC82	0	0	0	0	0	0	0
mrna24342.1	NAC83	0	0	0	0	0	0	0
mrna24344.1	NAC84	0	0	0	0	0	0	0
mrna25163.1	NAC85	0.82	0	0	0	0	0	0
mrna25225.1	NAC86	4.98	1.04	0	2	1.67	207.21	3.61
mrna25284.1	NAC87	0	0	0	0	0	16.66	5.82
mrna25783.1	NAC88	0	0	0	0	0	0	0
mrna25794.1	NAC89	0	0	0	0	0	0	0
mrna26043.1	NAC90	0	0	11.48	8.77	7.31	45.83	49.26
mrna26542.1	NAC91	1.8	2.69	1.94	2	2.98	1.92	0.98
mrna27184.1	NAC92	0	0	0	0	0	0	0
mrna27240.1	NAC93	0	0	0	0	0	0	0
mrna27279.1	NAC94	0	0	0	0	0	0	0
mrna27539.1	NAC95	38.25	43.5	47.69	51.11	47.32	31.2	56.36
mrna27614.1	NAC96	7.49	10.54	12.74	23.05	18.6	100.38	23.37
mrna27615.1	NAC97	197.15	102.01	205.13	210.6	159.72	77.38	123.45
mrna27793.1	NAC98	0	0	0	0	0	0	0
mrna27940.1	NAC99	16.55	9.26	24.73	15.61	14.48	1.28	11.62
mrna28487.1	NAC100	0.31	0	0.92	0.14	0	0	0
mrna28762.1	NAC101	0	0.8	0	0.29	0	0	0
mrna29085.1	NAC102	0.97	0.46	0	0	0	0	0
mrna29106.1	NAC103	0.69	0.08	0.71	0.22	0.33	0.17	0.07
mrna29122.1	NAC104	0	0	0	0.46	0	0	0
mrna29260.1	NAC105	92.06	17.69	5.29	0.31	0	0	0
mrna29354.1	NAC106	0	0	0	0	0	0	0
mrna29766.1	NAC107	32.43	27.32	5.39	2.91	3.54	69.82	332.38
mrna30018.1	NAC108	0	0	0	0	0	0	0
mrna30051.1	NAC109	44.59	10.56	0	0	0	0	0
mrna30439.1	NAC110	2.4	10.67	3.71	8.54	4.24	12.67	47.4
mrna30746.1	NAC111	0	0	0	0	0	0	0
mrna30749.1	NAC112	0	0	0	0	0	0	0
mrna31149.1	NAC113	14.59	8.39	140.92	52.93	54.53	309.54	231.05
mrna31150.1	NAC114	4.2	1.71	218.95	764.91	823.69	1095.8	2753.89
mrna31175.1	NAC115	0	0	0	0	0	0	0
mrna31367.1	NAC116	0	0	0	0	0	0	0
mrna31474.1	NAC117	0	0	0	0.24	0	0	2.14
mrna31658.1	NAC118	2.07	3.1	0.93	0.53	0.8	0	0
mrna31798.1	NAC119	0	0	0	0	0	0	0
mrna32254.1	NAC120	0	0	0	0	0.3	0	0
mrna34004.1	NAC121	1.88	1.68	5.26	1.27	1.5	1.76	0.55
mrna34005.1	NAC122	0	0.19	0.33	1.46	1.61	1.48	0.24
mrna34006.1	NAC123	2.49	2.16	2.2	0.71	0.63	0	0
mrna35011.1	NAC124	0	0.93	1.58	0.65	0	0	0
mrna35012.1	NAC125	0	0	0	0	0	0	0
mrna35013.1	NAC126	0	1.24	3.15	0.61	1.79	0	0.32
mrna35014.1	NAC127	0	0	0	1.21	0	0.5	0
mrna01197.1	WRKY1	14.05	8.48	59.3	24.58	26.17	29.44	35.15
mrna01256.1	WRKY2	0.34	0	0.52	0.39	0	0	0.74
mrna01340.1	WRKY3	4.29	2.15	0.93	0	1.06	28.56	24.12
mrna01596.1	WRKY4	7.89	16.12	3.1	0.32	1.67	0	1.04
mrna02269.1	WRKY5	435.09	111.84	255.93	62.09	60.97	268.07	36.92
mrna03411.1	WRKY6	0.8	0	0.24	0	0	0	0
mrna03549.1	WRKY7	15.94	11.76	16.81	9.92	5.97	15.25	6.59
mrna03900.1	WRKY8	0	0.32	0	0	0	16.75	0.41
mrna04391.1	WRKY9	62.81	34.47	68.06	49.06	60.16	49.56	93.91
mrna04864.1	WRKY10	0	0.75	27.62	10.69	12.58	0	7.89
mrna05066.1	WRKY11	20.59	5.3	10.41	5.97	7.98	5.99	33.55
mrna08720.1	WRKY12	73.78	38.51	178.74	48.24	45.16	0	9.14
mrna09147.1	WRKY13	6.36	11.33	15.06	3.53	3.32	9.99	8.87
mrna10079.1	WRKY14	12.6	7.07	31.21	24.34	22.27	2.38	16.32
mrna11774.1	WRKY15	8.5	1.84	0.34	0	0	0	0
mrna12308.1	WRKY16	32.3	10.93	34.44	3.8	6.17	0	5.17
mrna13108.1	WRKY17	1.18	0	0	0	0	0	0
mrna13173.1	WRKY18	2.3	2.05	0	0.22	0	0	0
mrna13368.1	WRKY19	0.7	0.37	0.66	0.49	0.25	0.32	0
mrna13546.1	WRKY20	47.29	19.94	2.23	0	0	0	0
mrna13547.1	WRKY21	209.33	72.01	36.92	11.11	7.4	0	0
mrna13549.1	WRKY22	0	0	0	0	0	0	0
mrna13552.1	WRKY23	0	0	0	0	0	0	0
mrna13554.1	WRKY24	0	0	0	0	0	0	0
mrna13561.1	WRKY25	8.78	16.03	7.13	7.63	9.46	23.07	1.49
mrna13803.1	WRKY26	40.39	30.14	7.11	0.48	1.58	1.1	0
mrna15013.1	WRKY27	17.43	6.42	1.36	1.8	2.17	0	0
mrna15014.1	WRKY28	43.16	19.23	1.35	0	0	0	0
mrna15421.1	WRKY29	12.13	0	0	0	0.72	0	0
mrna15798.1	WRKY30	0	0.46	0	0	0	0	0
mrna15841.1	WRKY31	54.2	17.19	22.13	9.28	4.87	0.65	5.62
mrna16584.1	WRKY32	0	0	9.5	7.94	12.18	2.13	29.5
mrna16678.1	WRKY33	0	0	5.24	2.33	1.35	0	0.08
mrna16807.1	WRKY34	0.14	0	0	0	0	0	0
mrna18152.1	WRKY35	39.71	11.72	25.23	15.26	15.13	11.15	13.28
mrna18438.1	WRKY36	3.52	0.77	0	0.32	0	0	0
mrna19013.1	WRKY37	1	3.57	3.05	14.38	7.76	18.99	36.32
mrna19019.1	WRKY38	0	0	0	0	0	0	0
mrna19219.1	WRKY39	0	0	0	0	0	0	0
mrna19478.1	WRKY40	118.95	23.39	19.23	3.72	3.58	1.72	5.42
mrna20152.1	WRKY41	0	0	15.58	4.81	3.06	0	0
mrna20560.1	WRKY42	5.53	0	8.92	2.57	1.74	0	0
mrna21124.1	WRKY43	3.17	9.77	64.54	40.3	46.12	160.31	76.82
mrna21364.1	WRKY44	0.48	0	0	0	0	0	0
mrna21365.1	WRKY45	58.64	45.78	9.76	3.81	2.6	0	0.27
mrna21370.1	WRKY46	8.3	2.69	9.74	10.8	6.9	1.25	0.91
mrna21591.1	WRKY47	40.52	25.26	40.91	31.93	28.47	8.31	15.6
mrna22024.1	WRKY48	8.8	26.89	17.26	13.73	12.43	0	0
mrna23862.1	WRKY49	9	5.79	15.26	10.65	13.69	0	4.25
mrna23963.1	WRKY50	48.19	27.27	42.27	57.39	52.05	62.16	60.71
mrna24479.1	WRKY51	4.75	0	0.78	0	0	0	0
mrna24904.1	WRKY52	7.88	0.97	28.43	6.71	5.69	12.96	24.29
mrna25959.1	WRKY53	6.21	1.28	0	0	0	0	0
mrna28174.1	WRKY54	67.95	15.08	43.17	2.55	2.08	0	0.37
mrna28720.1	WRKY55	2.53	1.09	24.04	3.19	4.8	345.62	122.62
mrna29704.1	WRKY56	36.43	12.53	67	3.79	3.38	5.19	6.32
mrna31843.1	WRKY57	4.54	1.18	0	0	0.36	88.6	52.12
mrna32076.1	WRKY58	26.41	13.14	4.15	2.21	1.55	0	1.17
mrna00185.1	MYB1	128.97	161.28	277.05	106.57	125.35	27.74	194.97
mrna00431.1	MYB2	6.7	4.28	6.47	4.73	4.57	3.51	1.54
mrna00786.1	MYB3	18.02	15.9	22.68	19	19.81	2.49	5.88
mrna01013.1	MYB4	0	0	0	0	0.61	0.68	0
mrna01311.1	MYB5	8.14	3.96	9.63	10.07	11.73	12.09	17.46
mrna01457.1	MYB6	0	0	0	0	0	0	0
mrna01992.1	MYB7	2.21	0	0	0	0	0	0
mrna01997.1	MYB8	6.61	4.68	11.6	7.75	7.16	0	0
mrna01998.1	MYB9	17.15	9.63	0.48	4.88	4.53	0	0
mrna02214.1	MYB10	0.5	0	0	0	0.34	0	0
mrna02324.1	MYB11	19	3.07	0	0	0	0	0
mrna02643.1	MYB12	11.93	17.96	12.19	8.82	8.61	0.76	6.65
mrna02652.1	MYB13	0	0.82	22.36	6.58	5.59	0	0
mrna03321.1	MYB14	0	0	0	0	0	0	0
mrna03323.1	MYB15	0	0	0	0	0	0	0
mrna03712.1	MYB16	0	0	146.52	55.83	52.42	20.58	47.62
mrna03817.1	MYB17	42.85	19.01	8.95	6.69	6.65	0	3.48
mrna04232.1	MYB18	0	0	0	0	0	0	0
mrna04423.1	MYB19	29.66	7.13	4.58	2.56	2.25	0	0.69
mrna04800.1	MYB20	0	0	0	0	0	0	0
mrna05018.1	MYB21	16.81	3.53	9.84	0	1.95	0	0.72
mrna05167.1	MYB22	7.14	1.34	0	0	0	0	0
mrna05581.1	MYB23	1.48	2.15	0	0	0	0	0
mrna06920.1	MYB24	0	0	0	0	0	0	0
mrna07416.1	MYB25	51.62	8.54	30.07	4.36	6.44	7.2	0
mrna07418.1	MYB26	5.66	9.31	8.45	0	0	0	0
mrna07646.1	MYB27	55.68	41.74	47.52	25.7	20.75	0	0
mrna07984.1	MYB28	48.18	35.7	145.66	54.71	49.54	5.67	68.41
mrna08006.1	MYB29	0	0	0	0	0	0	0
mrna08084.1	MYB30	13.95	3.15	20.61	22.89	18.31	0	0.49
mrna08535.1	MYB31	64.55	89.98	32.69	20.97	16.61	2.85	3.73
mrna08694.1	MYB32	261.36	174.5	6.03	0	0	0	0
mrna08793.1	MYB33	1.96	0.58	0.77	0.89	0.41	0	0
mrna08880.1	MYB34	39.47	20.66	0	0	0	0	0
mrna09039.1	MYB35	28.45	32.19	0.26	0	0.45	0	0
mrna09311.1	MYB36	29.73	9.69	0	0	0	0	0
mrna09406.1	MYB37	22.97	7.5	5.04	0.5	2.31	0	0
mrna09407.1	MYB38	0	0	17.4	0.76	1.16	0	0
mrna09412.1	MYB39	6.69	2.78	4	3.89	2.45	10.45	4.23
mrna09546.1	MYB40	0	0	0	0	0	0	0
mrna09663.1	MYB41	11.47	5.54	54.1	3.8	4.5	0	0
mrna09683.1	MYB42	0	0	0	0	0	0	0
mrna09845.1	MYB43	1.16	0.61	6.86	4.31	2.34	1.96	0.72
mrna10329.1	MYB44	42.85	41.83	74.27	19.05	21.92	0.72	7.74
mrna11356.1	MYB45	0	0	0	0	0	0	0
mrna11462.1	MYB46	4.49	2.47	1.19	0.94	0	0	0
mrna12261.1	MYB47	0	0	0	0	0	0	0
mrna12564.1	MYB48	0	0	0	0	0.28	0	0
mrna12736.1	MYB49	6.75	1.05	0	0	0	0	0
mrna12738.1	MYB50	0.56	0	5.33	3.63	2.24	0	0
mrna13281.1	MYB51	0	0	0	0	0	0	0
mrna14666.1	MYB52	0	0.85	0	2.23	1.23	0	0
mrna15383.1	MYB53	1.34	1.02	6.04	1.07	0.74	0	0
mrna15386.1	MYB54	0	0	0	0	0	0	0
mrna15389.1	MYB55	0	1.12	4.64	1.57	1.27	0	0
mrna15390.1	MYB56	0	0	0	0	0	0	0
mrna15391.1	MYB57	1.81	4.07	11.6	7.11	8.25	0	0
mrna15392.1	MYB58	30.23	1.63	15.14	4.11	5.86	0	0.32
mrna16287.1	MYB59	4.87	1.31	0.74	0	0	0	0
mrna16655.1	MYB60	23.66	25.7	31.65	31.03	30.08	15.46	18.09
mrna18416.1	MYB61	4.85	4.68	4.45	6.71	4.72	6.96	5.44
mrna18421.1	MYB62	63.33	52.76	42.55	26.23	24.78	6.03	18.39
mrna18691.1	MYB63	0	0	0	0	0	0	0
mrna18756.1	MYB64	14.24	18.06	21.73	23.13	25.17	27.77	25.75
mrna18815.1	MYB65	9.04	18.52	14.37	19.15	18.53	31.29	34
mrna19065.1	MYB66	0	0	0	0	0	0	0
mrna19115.1	MYB67	2.1	1.61	3.98	2.35	4.15	0	0.28
mrna19715.1	MYB68	0	0	0	0	0	0	0
mrna19934.1	MYB69	3.01	1.29	0	0	0	0	0
mrna20888.1	MYB70	1.97	2.27	6.93	7.34	8.8	30.08	8.64
mrna20912.1	MYB71	30.09	40.36	156.04	60.02	58.91	0	1.39
mrna21001.1	MYB72	0	0	2.51	3.7	6.56	0	0
mrna21264.1	MYB73	1.31	4.14	3.28	1.23	1.32	0	0
mrna22961.1	MYB74	18.87	6.55	20.15	4.59	3.97	2.8	15.72
mrna23202.1	MYB75	34.05	26.68	31.43	27.4	25.9	5.42	13.81
mrna23544.1	MYB76	6.61	8.72	9.21	13.62	15.16	22.19	30.53
mrna23946.1	MYB77	0	0	0	0	0	0	0.17
mrna24027.1	MYB78	97.82	69.93	178.66	114.31	160.45	7.76	55.68
mrna25060.1	MYB79	6.21	4.16	2.27	9.7	8.1	1122.11	351.04
mrna25098.1	MYB80	0	0	0	0.34	0	0	0
mrna25149.1	MYB81	3.74	4.62	30.68	11.82	7.47	0	0.8
mrna25685.1	MYB82	86.68	41.29	58.88	8.26	10.28	18.13	32.73
mrna25982.1	MYB83	0	0	0	0	0	0	0
mrna26007.1	MYB84	285.65	39.77	13.11	3.11	2.32	0.69	3.05
mrna26044.1	MYB85	0	0	0	0	0	0	0
mrna26045.1	MYB86	0	0	0.8	0.36	0.53	0	0.68
mrna26214.1	MYB87	87.69	109.25	36.8	27.28	30.46	2.02	2.77
mrna26289.1	MYB88	12.97	21.67	5.74	4.09	7.93	0	8.46
mrna27001.1	MYB89	1.8	2.15	0	0.86	0	0	0
mrna27379.1	MYB90	0	0	0	0	0	0	0
mrna28021.1	MYB91	0	0	0	0	0	0	0
mrna28293.1	MYB92	0	0	0	0	0	0	0
mrna28435.1	MYB93	0	0	7.01	0	0.8	2.38	9.52
mrna28443.1	MYB94	0	0	0	0	0	0	0
mrna28902.1	MYB95	0.44	0	0	0	0	0	0
mrna29254.1	MYB96	0	0	0	0	0	0	0
mrna29961.1	MYB97	0.28	0	0	0	0	100.54	0.72
mrna30024.1	MYB98	0	0	0	0.6	0	0	0
mrna30520.1	MYB99	0	1.21	0	0	0	0	0
mrna30725.1	MYB100	11	3.56	0	0	0	0	0
mrna30736.1	MYB101	11.42	12.78	1.74	0	0.43	2.33	0
mrna31098.1	MYB102	3.95	3.04	1.01	0	0	0	0
mrna31413.1	MYB103	0	0	0	0	0.47	19.79	166.05
mrna31835.1	MYB104	1.86	0.81	1.09	0.54	0.47	0	0
mrna31836.1	MYB105	0	0	0	0	0	0	0
mrna32181.1	MYB106	16.48	11.4	13.93	12.64	13.3	13.11	12.08
mrna32198.1	MYB107	0	0	0	0	0	0	0
mrna32268.1	MYB108	11.55	9.75	3.22	1.36	0.59	0	0
mrna32418.1	MYB109	0.72	1.12	0	0	0	0	0
mrna32611.1	MYB110	6.16	0.4	0	0	0.19	0	0	MYB_related family protein
mrna00738.1	MYB111	63.22	60.41	63.07	24.12	32.29	0	2.88	MYB_related family protein
mrna00790.1	MYB112	0	0	0	0	0	0	0	MYB_related family protein
mrna02230.1	MYB113	33.01	33.71	32.7	36.46	34.33	45.19	82.13	MYB_related family protein
mrna02676.1	MYB114	0	0	0	0	0	0	0	MYB_related family protein
mrna05764.1	MYB115	31.83	30.99	58.64	58.03	53.59	22.62	60	MYB_related family protein
mrna05766.1	MYB116	0.33	0	0	0	0	0	0	MYB_related family protein
mrna05767.1	MYB117	0	0	0	0	0	0	0	MYB_related family protein
mrna06793.1	MYB118	10.54	6.37	20.81	16.73	18.5	35.63	19.22	MYB_related family protein
mrna07405.1	MYB119	14.59	22.05	22.76	46.75	31.05	58.47	38.51	MYB_related family protein
mrna07484.1	MYB120	0	0	0	0	0	0	0	MYB_related family protein
mrna08868.1	MYB121	83.58	58.74	203.48	82.89	85.18	25.24	29.15	MYB_related family protein
mrna09296.1	MYB122	22.2	11.36	25	31.57	28.35	32.52	13.23	MYB_related family protein
mrna09510.1	MYB123	243.86	202.17	356.41	176.08	224.87	28.57	83.63	MYB_related family protein
mrna09621.1	MYB124	8.47	9.97	11.04	16.07	13.95	7.35	7.55	MYB_related family protein
mrna10181.1	MYB125	43.47	12.85	0	0	0	1.82	0	MYB_related family protein
mrna10525.1	MYB126	18.58	31.25	26.8	29.6	31.25	0.4	59.94	MYB_related family protein
mrna11419.1	MYB127	135.24	118.15	24.03	3.42	2.6	43.91	31.95	MYB_related family protein
mrna12179.1	MYB128	12.42	8.49	18.44	13.53	13.85	7.12	8.86	MYB_related family protein
mrna12682.1	MYB129	30.3	12.97	35.23	19.4	16.96	42.32	29.5	MYB_related family protein
mrna13016.1	MYB130	0	0	0	0	0	0	0	MYB_related family protein
mrna13017.1	MYB131	0	0	0	0	0	0	0	MYB_related family protein
mrna13188.1	MYB132	34.34	32.31	29.93	21.69	23.83	21.02	21.66	MYB_related family protein
mrna13970.1	MYB133	20.29	15.36	143.78	18.44	15.33	0	1.02	MYB_related family protein
mrna14750.1	MYB134	8.46	17.17	15.54	12.77	11.23	0	0	MYB_related family protein
mrna14767.1	MYB135	0	0	0	0	0	0	0	MYB_related family protein
mrna15150.1	MYB136	1.98	3.32	0	2.35	4.74	0	8.66	MYB_related family protein
mrna15159.1	MYB137	0.49	3.52	0	0.96	1.84	0	0.91	MYB_related family protein
mrna15401.1	MYB138	0	0	0	0	0	0	0	MYB_related family protein
mrna16736.1	MYB139	0	0.39	0	0	0	0	0	MYB_related family protein
mrna17054.1	MYB140	0	0	2.99	1.93	1.33	0	0.7	MYB_related family protein
mrna17389.1	MYB141	24.57	24.49	46.84	29.65	24.63	47.97	36.14	MYB_related family protein
mrna18104.1	MYB142	0	7.56	0	17.78	14.69	45.99	4.28	MYB_related family protein
mrna18432.1	MYB143	29.5	37.66	23.84	26.14	21.04	25.15	11.9	MYB_related family protein
mrna18602.1	MYB144	0	0	0	0	0	0	0	MYB_related family protein
mrna19217.1	MYB145	0	0	0	0	0	0	0	MYB_related family protein
mrna19228.1	MYB146	0	6.2	0	24.66	19.26	2.11	6.65	MYB_related family protein
mrna20254.1	MYB147	0	0	0	0	0	0	0	MYB_related family protein
mrna20578.1	MYB148	18.34	20.03	21.72	10.59	13.8	8.97	7.19	MYB_related family protein
mrna21159.1	MYB149	0	0	0	0	0	0	0	MYB_related family protein
mrna21456.1	MYB150	18.68	12.92	29.6	12.88	12.38	25.66	11.39	MYB_related family protein
mrna21829.1	MYB151	0	0	0	0	0	0	0	MYB_related family protein
mrna21830.1	MYB152	12.22	5.94	8.23	4.13	4.02	0.34	1.19	MYB_related family protein
mrna22167.1	MYB153	0	0	0	0	0	0	0	MYB_related family protein
mrna22515.1	MYB154	13.13	9.38	15.18	16.24	12.73	15.65	13.72	MYB_related family protein
mrna22621.1	MYB155	26.28	18.98	29.04	15.65	11.13	2.25	7.15	MYB_related family protein
mrna23113.1	MYB156	33.63	6.11	1.35	0	0	0	0	MYB_related family protein
mrna23919.1	MYB157	19.1	199.99	39.48	336.67	263.28	85.43	215.69	MYB_related family protein
mrna24434.1	MYB158	7.67	8.87	8.53	5.22	6.68	1.37	5.43	MYB_related family protein
mrna24516.1	MYB159	0	0	0	0	0	0	0	MYB_related family protein
mrna24821.1	MYB160	39.37	37.6	42.47	64.5	64.37	7.89	76.81	MYB_related family protein
mrna25229.1	MYB161	31.21	49.6	0	0	0	0	0	MYB_related family protein
mrna25277.1	MYB162	1.92	11.96	0	0	0	0	0	MYB_related family protein
mrna25374.1	MYB163	0	0.47	0	0	0	1.91	0	MYB_related family protein
mrna25445.1	MYB164	16.32	31.51	22.86	32.15	31.2	32.66	39.38	MYB_related family protein
mrna25733.1	MYB165	39.23	17.42	104.56	63.46	57.89	25.57	28.87	MYB_related family protein
mrna26513.1	MYB166	0	0	0	0	0	0	0	MYB_related family protein
mrna26789.1	MYB167	30.73	13.51	6.48	1.2	2.93	0	0.88	MYB_related family protein
mrna27215.1	MYB168	0	0	0	0	0	0	0	MYB_related family protein
mrna28104.1	MYB169	10.19	21.42	12.94	9.1	9.05	5.7	7.95	MYB_related family protein
mrna30456.1	MYB170	0	0	0.26	0.48	0	0	0.74	MYB_related family protein
mrna31407.1	MYB171	0	0	0	0	0	0	0	MYB_related family protein
mrna32264.1	MYB172	9.48	12.71	11.99	14.53	14.26	11.42	10.15	MYB_related family protein
mrna32606.1	MYB173	4.27	0.82	0	0	0	0	0	MYB_related family protein
mrna34508.1	MYB174	0	0	0	0	0	0	0	MYB_related family protein
mrna35171.1	MYB175	0	0	0	0	0	8.13	0
mrna00393.1	bZIP1	39.13	23.43	51.61	30.25	37.32	19.96	47.53
mrna00517.1	bZIP2	0	0	0	0	0	0	0
mrna01680.1	bZIP3	39.61	14.11	40.73	37.37	35.19	18.24	106.24
mrna02177.1	bZIP4	6.75	6.73	0.85	0	2	0	0
mrna02284.1	bZIP5	70.17	82.27	74.74	55.44	59.76	46.19	94.22
mrna02419.1	bZIP6	0	0	0	0	0	0	0
mrna02614.1	bZIP7	0	1.93	0	0	1.04	0	0.57
mrna03633.1	bZIP8	25.19	32.42	39.47	46.38	45.83	8.5	33.15
mrna03778.1	bZIP9	1.71	5.75	6.16	10.17	11.93	9.29	10.23
mrna04187.1	bZIP10	0.75	0.78	9.67	5.96	8.07	0	0
mrna04504.1	bZIP11	0.37	0.36	0	0.82	0	0	0
mrna07554.1	bZIP12	49.04	80.91	53.87	55.92	62.33	22.36	79.54
mrna07844.1	bZIP13	0	0	0	0	0	0	0
mrna08154.1	bZIP14	13.32	13.1	37.75	19.64	21.58	0.74	8.84
mrna08186.1	bZIP15	63.95	18.78	79.57	47.32	49.87	21.5	41.94
mrna08484.1	bZIP16	38.6	40.59	40	18.59	18.65	1.39	36.79
mrna08566.1	bZIP17	32.65	9.42	0	0	0.51	0	0
mrna08757.1	bZIP18	5.17	3.35	20.62	7.53	7.84	0	13.7
mrna09110.1	bZIP19	26.03	41.05	63.2	63.38	69.09	13.48	76.18
mrna11666.1	bZIP20	22.04	42.23	9.67	37.39	51.65	50.75	47.89
mrna11837.1	bZIP21	29.54	33.29	32.56	18.06	21.64	12.47	73.26
mrna11979.1	bZIP22	20.95	21.84	34.55	17.18	14.56	3.78	2.78
mrna13716.1	bZIP23	40.62	27.78	27.47	22.08	18.28	13.43	17.28
mrna14220.1	bZIP24	16.23	28.85	28.4	26.27	22.36	3.32	32.14
mrna14556.1	bZIP25	0	0	1.11	0	0	0	0
mrna14942.1	bZIP26	5.92	16.93	132.44	56.96	54.71	101.47	56.31
mrna15193.1	bZIP27	149.15	34.1	1013.86	822.91	851.12	36.06	795.95
mrna16561.1	bZIP28	1.8	2.65	19.24	10.95	9.15	20.66	6.68
mrna17796.1	bZIP29	98.32	63.04	10.47	4.08	3.72	0	1.83
mrna18282.1	bZIP30	0	0	0	0.3	1.88	0	0
mrna18928.1	bZIP31	0	0	0	0	0	0	0
mrna21344.1	bZIP32	55.26	45.37	21.49	19.03	13.74	8.52	18.81
mrna21797.1	bZIP33	0.4	0.21	9.13	3.18	3.05	1.82	0.34
mrna21800.1	bZIP34	0	0	0	0	0	0	0
mrna21832.1	bZIP35	234.85	115.81	448.51	185.43	182.41	102.85	304.15
mrna21882.1	bZIP36	59.33	35.8	72.16	46.44	36.32	54.46	35.51
mrna22776.1	bZIP37	20.37	13.8	0	1.96	0	0	0
mrna23487.1	bZIP38	15.95	5.52	34.69	26.78	26.88	1.39	18.58
mrna26148.1	bZIP39	0	0	0.56	0	0	0	0
mrna27194.1	bZIP40	48.02	20.5	34.69	39.74	39.35	29.65	34.25
mrna28103.1	bZIP41	21.12	8.34	9.21	4.55	4.79	0	7.85
mrna28250.1	bZIP42	32.2	26.49	47.03	14.87	14.19	1.71	10.87
mrna29159.1	bZIP43	40.77	74.95	39.7	46.14	50.62	6.16	114.77
mrna29546.1	bZIP44	20.81	29.36	30.17	27	33.48	5.48	24.99
mrna30252.1	bZIP45	9.16	3.5	8.02	1.47	1.01	0	0
mrna30280.1	bZIP46	0	0	0	0	0.88	0	2.32
mrna31321.1	bZIP47	0.47	0	0.55	0	0	0	0
mrna31322.1	bZIP48	2.08	3.26	7.14	6.74	5.02	0	5.71
mrna31621.1	bZIP49	2.42	2.21	50.53	22.48	24.45	16.94	6.4
mrna32022.1	bZIP50	36.74	17.7	41.73	23.76	24.9	16.26	15.05
mrna32024.1	bZIP51	36.33	21.08	25	10.15	10.01	39.79	25.79
mrna32629.1	bZIP52	70.14	28.08	52.41	30.08	24.83	99.2	550.29
mrna00615.1	MADS1	0	0	1.86	0	0	0	0	M-type_MADS family protein
mrna01336.1	MADS2	3.24	0	0	0	0	0	0	M-type_MADS family protein
mrna01788.1	MADS3	0	0	0	0	0	0	0	M-type_MADS family protein
mrna01789.1	MADS4	0	0	0	0.44	0.5	0	0	M-type_MADS family protein
mrna02453.1	MADS5	0	0	0	0	0	0	0	M-type_MADS family protein
mrna04269.1	MADS6	0	0	0	0	0	0	0	M-type_MADS family protein
mrna04949.1	MADS7	0	0	0	0	0	0	0	M-type_MADS family protein
mrna05180.1	MADS8	0	0	0	0	0	0	0	M-type_MADS family protein
mrna05411.1	MADS9	0.42	1.5	1.34	12.42	7.14	16.34	1.46	M-type_MADS family protein
mrna05451.1	MADS10	0	0	0	0	0	0	0	M-type_MADS family protein
mrna07361.1	MADS11	0	0	0	0	0	0	0	M-type_MADS family protein
mrna07364.1	MADS12	0	0	0	0	0	11.05	5.88	M-type_MADS family protein
mrna07365.1	MADS13	1.39	0.84	6.45	3.84	2.63	1.04	3.78	M-type_MADS family protein
mrna10739.1	MADS14	0	0	0	0	0	0	0	M-type_MADS family protein
mrna11073.1	MADS15	0	0	0	0	0	0	0	M-type_MADS family protein
mrna11233.1	MADS16	0	0	0	0	0	0	0	M-type_MADS family protein
mrna11244.1	MADS17	1.82	4.09	1.47	2.91	1.97	0	4.23	M-type_MADS family protein
mrna11268.1	MADS18	0	0	0	0	0	0	0	M-type_MADS family protein
mrna12189.1	MADS19	0	0	0	0	0	0	0	M-type_MADS family protein
mrna13358.1	MADS20	0	0	0	0	0	0	0	M-type_MADS family protein
mrna14058.1	MADS21	0.3	0	0	0.51	0	1.67	1.55	M-type_MADS family protein
mrna14402.1	MADS22	0	0	0.31	0	0	0	0	M-type_MADS family protein
mrna14413.1	MADS23	0	0	0	0	0	0	0	M-type_MADS family protein
mrna15090.1	MADS24	0	0	0	0	0	0	0	M-type_MADS family protein
mrna15394.1	MADS25	0	0.62	0	0.93	0	0	0	M-type_MADS family protein
mrna15899.1	MADS26	0	0	0	0	0	0	0	M-type_MADS family protein
mrna16489.1	MADS27	0	0	0	0	0	0	0	M-type_MADS family protein
mrna16491.1	MADS28	0	0	0	0	0	0	0	M-type_MADS family protein
mrna16933.1	MADS29	0	0	0	0.65	1.94	0	0	M-type_MADS family protein
mrna17037.1	MADS30	11.35	12.04	17.74	12.48	17.95	35.78	14.01	M-type_MADS family protein
mrna17829.1	MADS31	0	0	0	0	0	0	0	M-type_MADS family protein
mrna18029.1	MADS32	1.76	0	3.14	1.29	0.3	0.9	0	M-type_MADS family protein
mrna18094.1	MADS33	0	0	0	0	0	0	0	M-type_MADS family protein
mrna18483.1	MADS34	0.32	0	0	0	0	0	0	M-type_MADS family protein
mrna21477.1	MADS35	0	0	0	0	0	0	0	M-type_MADS family protein
mrna22916.1	MADS36	0	0	0	0	0	0	0	M-type_MADS family protein
mrna22967.1	MADS37	0.38	0.2	0.88	0.68	0.57	0	1.17	M-type_MADS family protein
mrna23924.1	MADS38	0	0	0	0	0	0	0	M-type_MADS family protein
mrna24650.1	MADS39	0	0	0	0	0	0	0	M-type_MADS family protein
mrna25618.1	MADS40	0	0	0	0	0	0	0	M-type_MADS family protein
mrna25753.1	MADS41	0.78	1.28	2.98	2.66	4.47	0.25	2.02	M-type_MADS family protein
mrna25871.1	MADS42	15.78	16.71	19.55	9.24	9.99	59.79	30.06	M-type_MADS family protein
mrna26028.1	MADS43	10.32	9.53	10.31	12.42	10.99	10	13.78	M-type_MADS family protein
mrna26429.1	MADS44	0	0	0	0	0	0	0	M-type_MADS family protein
mrna27834.1	MADS45	7.99	13.13	14.19	17.07	18.24	38.02	20.56	M-type_MADS family protein
mrna28409.1	MADS46	0	0	0	0	0	0	0	M-type_MADS family protein
mrna29294.1	MADS47	0	0	0	0	0	0	0	M-type_MADS family protein
mrna30567.1	MADS48	0.3	0	0	0	0	0.34	0	M-type_MADS family protein
mrna03714.1	MADS49	43.86	66.31	0.78	0	0	0	0	MIKC_MADS family protein
mrna03748.1	MADS50	37.62	76.63	1	0	0	0	0	MIKC_MADS family protein
mrna04228.1	MADS51	0	0	10.5	1.12	1.18	0	0	MIKC_MADS family protein
mrna04229.1	MADS52	0	0	32.44	30.45	26.44	24.51	12.29	MIKC_MADS family protein
mrna04562.1	MADS53	0	0	0	0	0	0	0	MIKC_MADS family protein
mrna04563.1	MADS54	0	0	0	0	0	0	0	MIKC_MADS family protein
mrna05027.1	MADS55	0	0	0	0	0	0	0	MIKC_MADS family protein
mrna05564.1	MADS56	0	0	0	0	0	0	0	MIKC_MADS family protein
mrna06301.1	MADS57	0	0	0	103.16	82.83	0	4.04	MIKC_MADS family protein
mrna11267.1	MADS58	0	0	0	0	0	0	0	MIKC_MADS family protein
mrna12119.1	MADS59	6.33	14.81	17.89	7.68	8.77	0	0	MIKC_MADS family protein
mrna12120.1	MADS60	82.96	80.5	24.17	34.08	41.89	0	3.5	MIKC_MADS family protein
mrna13277.1	MADS61	20.87	12.15	32.76	18.14	15.69	3.06	4.48	MIKC_MADS family protein
mrna13354.1	MADS62	67.53	24.88	0	0	0	0	0	MIKC_MADS family protein
mrna13356.1	MADS63	20.01	18.33	24	36.79	29.56	80.12	38	MIKC_MADS family protein
mrna14896.1	MADS64	0	1.23	0	0	0.38	0	0	MIKC_MADS family protein
mrna15563.1	MADS65	0	0	0.32	0	0	0	0	MIKC_MADS family protein
mrna19425.1	MADS66	0	0	0	1.22	0	0	0	MIKC_MADS family protein
mrna19428.1	MADS67	0	0	4.46	1	0	0	0	MIKC_MADS family protein
mrna20015.1	MADS68	0	0	0	0	0.65	0	0	MIKC_MADS family protein
mrna20134.1	MADS69	0	10.47	23.58	2.08	2	0	0	MIKC_MADS family protein
mrna20808.1	MADS70	32.11	19.69	0	0	0	0	0	MIKC_MADS family protein
mrna22696.1	MADS71	0	0	0	0	0	0	0	MIKC_MADS family protein
mrna24494.1	MADS72	0	0	125.16	112.03	85.41	597.55	163.06	MIKC_MADS family protein
mrna24852.1	MADS73	0.43	1.6	398.94	261.71	266.8	584.14	249.9	MIKC_MADS family protein
mrna24978.1	MADS74	14.24	26.43	25.43	44.02	53.4	7.38	63.85	MIKC_MADS family protein
mrna25070.1	MADS75	0	0	3.07	5.19	2.73	0	0	MIKC_MADS family protein
mrna25669.1	MADS76	0.24	0	0.24	0	0	0	0	MIKC_MADS family protein
mrna26118.1	MADS77	0	0	328.94	382.38	376.75	0	12.86	MIKC_MADS family protein
mrna26119.1	MADS78	0	0	488.39	637.29	604.56	186.35	306.54	MIKC_MADS family protein
mrna27105.1	MADS79	0	0	0	0	0	0	0	MIKC_MADS family protein
mrna29503.1	MADS80	5.14	7.06	1.7	2.4	0	0	0	MIKC_MADS family protein
mrna30741.1	MADS81	0.99	1.99	14.93	9.07	9.88	0.55	0	MIKC_MADS family protein
mrna31068.1	MADS82	0	0	0	0	0	0	0	MIKC_MADS family protein
mrna31290.1	MADS83	0	0	0	0	0	0	0	MIKC_MADS family protein
mrna31594.1	MADS84	0	0	0	0	0	0	0	MIKC_MADS family protein
mrna32155.1	MADS85	0	0	92.55	11.43	20.39	0.55	0	MIKC_MADS family protein

## Sheet: Table S2
Table S3 Correlation of expression patterns among FvPME38, FvPME39 and transcriptional factor genes.
	PME38	PME39	bHLH1	bHLH2	bHLH3	bHLH4	bHLH5	bHLH6	bHLH7	bHLH8	bHLH9	bHLH10	bHLH11	bHLH12	bHLH13	bHLH14	bHLH15	bHLH16	bHLH17	bHLH18	bHLH19	bHLH20	bHLH21	bHLH22	bHLH23	bHLH24	bHLH25	bHLH26	bHLH27	bHLH28	bHLH29	bHLH30	bHLH31	bHLH32	bHLH33	bHLH34	bHLH35	bHLH36	bHLH37	bHLH38	bHLH39	bHLH40	bHLH41	bHLH42	bHLH43	bHLH44	bHLH45	bHLH46	bHLH47
PME38	1
PME39	0.931798	1
bHLH1	-0.914184	-0.90745	1
bHLH2	-0.886113	-0.9077	0.897575	1
bHLH3	-0.259866	-0.343484	0.119703	0.28923	1
bHLH4	-0.592662	-0.664045	0.559665	0.749219	0.817699	1
bHLH5	-0.569476	-0.411031	0.587496	0.250396	-0.445433	-0.251948	1
bHLH6	-0.343412	-0.0985075	0.171216	-0.0703401	-0.354815	-0.420813	0.797011	1
bHLH7	-0.419482	-0.463721	0.454953	0.717253	-0.0920881	0.379296	-0.100735	-0.245776	1
bHLH8	0.139482	0.169319	-0.00579018	-0.398067	-0.701048	-0.75526	0.69656	0.554545	-0.467328	1
bHLH9	-0.44935	-0.557527	0.407306	0.670363	0.82556	0.975036	-0.439714	-0.569402	0.41711	-0.84912	1
bHLH10	#DIV/0!	#DIV/0!	#DIV/0!	#DIV/0!	#DIV/0!	#DIV/0!	#DIV/0!	#DIV/0!	#DIV/0!	#DIV/0!	#DIV/0!	1
bHLH11	-0.830909	-0.878897	0.820984	0.963491	0.523497	0.890909	0.0695016	-0.188639	0.63902	-0.561226	0.825698	#DIV/0!	1
bHLH12	-0.584079	-0.587055	0.828792	0.583419	0.0293943	0.39533	0.547003	0.0241788	0.0984636	0.215324	0.233268	#DIV/0!	0.529029	1
bHLH13	-0.521952	-0.43918	0.746614	0.655789	-0.170777	0.360587	0.399528	-0.0632374	0.459592	-0.0169695	0.249017	#DIV/0!	0.550767	0.833217	1
bHLH14	0.806838	0.552457	-0.659623	-0.657098	-0.184239	-0.462949	-0.498802	-0.469492	-0.300302	0.241605	-0.319609	#DIV/0!	-0.613008	-0.422415	-0.559753	1
bHLH15	-0.366063	-0.229906	0.439418	0.0455678	-0.328102	-0.241459	0.881292	0.599778	-0.434426	0.734705	-0.416738	#DIV/0!	-0.0888553	0.62362	0.382671	-0.344224	1
bHLH16	-0.482163	-0.559665	0.66389	0.794605	0.155518	0.666615	-0.0603028	-0.526713	0.687044	-0.436477	0.657843	#DIV/0!	0.762664	0.612953	0.803482	-0.344658	-0.0723877	1
bHLH17	-0.901001	-0.805968	0.956129	0.859948	-0.0597324	0.427024	0.671984	0.301621	0.500118	0.0341611	0.27242	#DIV/0!	0.734882	0.766307	0.810795	-0.777913	0.492614	0.638577	1
bHLH18	0.871121	0.710385	-0.841406	-0.805116	-0.268672	-0.637711	-0.480426	-0.230323	-0.33081	0.241171	-0.487691	#DIV/0!	-0.770706	-0.696058	-0.749649	0.922481	-0.412104	-0.604232	-0.888108	1
bHLH19	-0.518333	-0.442893	0.660775	0.263956	-0.220434	-0.0492454	0.883813	0.544464	-0.239215	0.655869	-0.253869	#DIV/0!	0.157543	0.804218	0.509875	-0.378955	0.903431	0.0760839	0.642172	-0.503677	1
bHLH20	-0.414992	-0.445637	0.581429	0.676914	-0.268793	0.295732	0.14492	-0.317976	0.731084	-0.155353	0.298769	#DIV/0!	0.529708	0.483122	0.776112	-0.297133	0.0652334	0.881621	0.653524	-0.482728	0.101592	1
bHLH21	-0.251136	-0.198845	0.162309	0.135403	-0.166667	-0.155669	0.296148	0.561156	0.299286	0.127022	-0.224971	#DIV/0!	0.102114	-0.139917	-0.148342	-0.184239	-0.123012	-0.311786	0.168793	0.0128538	0.132878	-0.268793	1
bHLH22	-0.480906	-0.364472	0.16547	0.180421	0.0270189	-0.0721047	0.42194	0.740661	0.0904308	0.0765221	-0.136114	#DIV/0!	0.134536	-0.29359	-0.355271	-0.410041	0.0889116	-0.425031	0.213523	-0.156157	0.101959	-0.299823	0.684254	1
bHLH23	-0.616708	-0.688623	0.582899	0.81306	0.723652	0.980512	-0.252072	-0.453521	0.514267	-0.777733	0.973301	#DIV/0!	0.919473	0.368574	0.414378	-0.477988	-0.275093	0.756451	0.480212	-0.650549	-0.107598	0.448072	-0.183937	-0.0700406	1
bHLH24	-0.464778	-0.561938	0.496779	0.785147	0.432287	0.813867	-0.33193	-0.609142	0.723829	-0.745792	0.860964	#DIV/0!	0.821621	0.28745	0.502119	-0.330534	-0.378917	0.895138	0.450792	-0.51592	-0.261486	0.722393	-0.284972	-0.233455	0.905472	1
bHLH25	0.714657	0.427928	-0.548804	-0.515048	-0.203181	-0.395468	-0.491796	-0.524324	-0.133541	0.199371	-0.247088	#DIV/0!	-0.489716	-0.373409	-0.482622	0.981786	-0.389825	-0.212593	-0.675914	0.8754	-0.384501	-0.153339	-0.145388	-0.396136	-0.386019	-0.201025	1
bHLH26	-0.89767	-0.895211	0.957203	0.968176	0.258289	0.724682	0.375468	-0.025297	0.570974	-0.266329	0.611377	#DIV/0!	0.922937	0.754511	0.769353	-0.694864	0.251349	0.80742	0.921118	-0.883858	0.44904	0.679594	0.0222778	0.0723878	0.768884	0.71422	-0.574851	1
bHLH27	-0.52437	-0.360044	0.57513	0.412231	0.382324	0.531171	0.3587	0.168873	-0.142643	-0.115981	0.364629	#DIV/0!	0.467824	0.733481	0.629877	-0.701354	0.491071	0.352653	0.569309	-0.806594	0.582035	0.0924546	-0.148545	-0.142438	0.443773	0.196057	-0.747098	0.578449	1
bHLH28	-0.418671	-0.369917	0.12493	0.0769579	0.0323292	-0.142241	0.456446	0.690538	-0.112785	0.242434	-0.198564	#DIV/0!	0.028129	-0.265174	-0.464973	-0.226722	0.227004	-0.493768	0.126286	-0.0387907	0.181241	-0.347319	0.496183	0.935726	-0.148033	-0.317041	-0.221765	0.00194783	-0.220711	1
bHLH29	-0.596166	-0.689016	0.619708	0.881892	0.423766	0.834571	-0.211232	-0.487737	0.784453	-0.700979	0.852844	#DIV/0!	0.90673	0.348641	0.530028	-0.412111	-0.333208	0.886222	0.563786	-0.586202	-0.155825	0.71207	-0.1102	-0.094603	0.919473	0.979099	-0.268261	0.802341	0.226113	-0.199286	1
bHLH30	-0.385784	-0.485786	0.402897	0.73185	0.398862	0.763592	-0.413648	-0.635564	0.766893	-0.785671	0.834417	#DIV/0!	0.769228	0.169369	0.431828	-0.273389	-0.486866	0.855001	0.369128	-0.427578	-0.376887	0.703229	-0.247314	-0.219355	0.865409	0.990443	-0.141866	0.633504	0.0903549	-0.321979	0.963484	1
bHLH31	-0.635628	-0.667646	0.737007	0.877585	-0.0482506	0.519445	0.149187	-0.252977	0.848886	-0.327367	0.499149	#DIV/0!	0.770459	0.503198	0.75836	-0.467237	-0.0264221	0.912267	0.771077	-0.631766	0.107355	0.938459	-0.0561236	-0.0882199	0.651624	0.829538	-0.305639	0.841817	0.186021	-0.189197	0.868695	0.806321	1
bHLH32	-0.481583	-0.46249	0.756127	0.504303	-0.31557	0.133325	0.631534	0.0719184	0.191382	0.384429	-0.00600529	#DIV/0!	0.362109	0.927026	0.882725	-0.348841	0.674007	0.614704	0.770154	-0.593221	0.777529	0.656834	-0.169473	-0.322707	0.164308	0.227325	-0.282895	0.66906	0.533035	-0.289595	0.271856	0.129573	0.584488	1
bHLH33	-0.658817	-0.537815	0.689708	0.336144	-0.108506	0.0242675	0.919928	0.6934	-0.211003	0.555105	-0.190413	#DIV/0!	0.242277	0.701672	0.414837	-0.544401	0.870749	-0.0048805	0.686342	-0.594993	0.958146	0.0145893	0.259753	0.352875	-0.0364939	-0.252193	-0.553175	0.488039	0.601167	0.39863	-0.122301	-0.363067	0.0915761	0.639942	1
bHLH34	-0.461511	-0.44125	0.744144	0.468444	-0.174932	0.212313	0.586914	0.0538667	0.080658	0.342833	0.0571729	#DIV/0!	0.37436	0.974473	0.86521	-0.355387	0.672631	0.574932	0.724868	-0.612247	0.812266	0.524959	-0.166077	-0.369882	0.202155	0.189702	-0.31341	0.653545	0.664216	-0.343389	0.235657	0.0811281	0.47923	0.974833	0.673895	1
bHLH35	-0.686861	-0.632632	0.809502	0.660985	-0.450109	0.0375075	0.744502	0.400741	0.552147	0.33352	-0.0971294	#DIV/0!	0.466419	0.62774	0.694147	-0.497566	0.461485	0.455223	0.87199	-0.565981	0.642432	0.620072	0.416519	0.257723	0.112167	0.192033	-0.377303	0.690551	0.223062	0.17322	0.331143	0.144319	0.680919	0.749307	0.636462	0.656991	1
bHLH36	-0.517965	-0.375595	0.573045	0.668797	-0.324481	0.228206	0.297698	0.0494091	0.759951	-0.195211	0.184596	#DIV/0!	0.511032	0.384154	0.79502	-0.635401	0.09397	0.708779	0.744629	-0.650165	0.12836	0.853208	0.0348204	-0.0118873	0.365915	0.572687	-0.526278	0.657672	0.253052	-0.206278	0.601898	0.567621	0.858591	0.550607	0.136008	0.435414	0.698132	1
bHLH37	0.210289	0.257804	0.136932	-0.126064	-0.45574	-0.235679	0.260039	-0.0970129	-0.147831	0.437486	-0.309453	#DIV/0!	-0.205807	0.606634	0.636347	0.0638187	0.456972	0.275381	0.184761	-0.108591	0.485365	0.299246	-0.292904	-0.71028	-0.253633	-0.140029	0.0352279	0.0624015	0.398006	-0.707708	-0.182713	-0.190529	0.0914993	0.708061	0.25278	0.74418	0.266102	0.238565	1
bHLH38	-0.74247	-0.768374	0.844099	0.793893	0.491508	0.812196	0.245281	-0.17911	0.232417	-0.277002	0.69371	#DIV/0!	0.831333	0.841004	0.708515	-0.571703	0.318306	0.744026	0.742073	-0.834137	0.493202	0.475661	-0.238833	-0.178539	0.790707	0.638788	-0.508198	0.894564	0.77135	-0.176723	0.682099	0.530166	0.607019	0.654188	0.487632	0.718007	0.402686	0.373602	0.199933	1
bHLH39	-0.346561	-0.292096	0.577164	0.174356	-0.235145	-0.0531145	0.749503	0.352748	-0.280116	0.632585	-0.240376	#DIV/0!	0.0872132	0.861856	0.59369	-0.258698	0.857722	0.158233	0.550197	-0.437819	0.957138	0.141998	-0.0243478	-0.180123	-0.119425	-0.234009	-0.276219	0.388718	0.627556	-0.0998203	-0.166482	-0.348928	0.0903656	0.839049	0.845447	0.895862	0.548003	0.115248	0.699983	0.50761	1
bHLH40	#DIV/0!	#DIV/0!	#DIV/0!	#DIV/0!	#DIV/0!	#DIV/0!	#DIV/0!	#DIV/0!	#DIV/0!	#DIV/0!	#DIV/0!	#DIV/0!	#DIV/0!	#DIV/0!	#DIV/0!	#DIV/0!	#DIV/0!	#DIV/0!	#DIV/0!	#DIV/0!	#DIV/0!	#DIV/0!	#DIV/0!	#DIV/0!	#DIV/0!	#DIV/0!	#DIV/0!	#DIV/0!	#DIV/0!	#DIV/0!	#DIV/0!	#DIV/0!	#DIV/0!	#DIV/0!	#DIV/0!	#DIV/0!	#DIV/0!	#DIV/0!	#DIV/0!	#DIV/0!	#DIV/0!	1
bHLH41	-0.324793	-0.403048	0.394602	0.690562	0.0687017	0.532081	-0.287331	-0.561856	0.867954	-0.598706	0.606262	#DIV/0!	0.645665	0.173525	0.532168	-0.230137	-0.40984	0.873375	0.423399	-0.367045	-0.329515	0.86323	-0.208187	-0.248509	0.6772	0.919642	-0.0801313	0.594869	-0.0413368	-0.362096	0.893424	0.942247	0.894837	0.25622	-0.355359	0.152151	0.321401	0.736038	-0.0408316	0.397266	-0.293725	#DIV/0!	1
bHLH42	-0.424731	-0.177089	0.152616	0.0437243	-0.146023	-0.231693	0.622757	0.941164	-0.0966431	0.262154	-0.351549	#DIV/0!	-0.031003	-0.141927	-0.165114	-0.567997	0.358484	-0.495493	0.278715	-0.278116	0.319406	-0.341743	0.634794	0.887602	-0.254855	-0.437916	-0.60887	0.0221634	0.127662	0.781725	-0.311671	-0.44361	-0.195172	-0.143357	0.540861	-0.160833	0.307611	0.0782295	-0.374748	-0.173056	0.0871392	#DIV/0!	-0.429282	1
bHLH43	-0.251463	-0.226526	0.531561	0.15966	-0.166667	0.026455	0.593316	0.153939	-0.27166	0.528614	-0.138763	#DIV/0!	0.101299	0.891237	0.646407	-0.184239	0.767165	0.264905	0.48647	-0.412913	0.873413	0.192549	-0.166667	-0.384344	-0.0423014	-0.133613	-0.203181	0.383045	0.661331	-0.303613	-0.097537	-0.247314	0.116296	0.853207	0.721181	0.926972	0.450109	0.110398	0.795024	0.559377	0.974877	#DIV/0!	-0.208187	-0.11408	1
bHLH44	#DIV/0!	#DIV/0!	#DIV/0!	#DIV/0!	#DIV/0!	#DIV/0!	#DIV/0!	#DIV/0!	#DIV/0!	#DIV/0!	#DIV/0!	#DIV/0!	#DIV/0!	#DIV/0!	#DIV/0!	#DIV/0!	#DIV/0!	#DIV/0!	#DIV/0!	#DIV/0!	#DIV/0!	#DIV/0!	#DIV/0!	#DIV/0!	#DIV/0!	#DIV/0!	#DIV/0!	#DIV/0!	#DIV/0!	#DIV/0!	#DIV/0!	#DIV/0!	#DIV/0!	#DIV/0!	#DIV/0!	#DIV/0!	#DIV/0!	#DIV/0!	#DIV/0!	#DIV/0!	#DIV/0!	#DIV/0!	#DIV/0!	#DIV/0!	#DIV/0!	1
bHLH45	-0.301437	-0.378331	0.145894	0.313735	0.98885	0.805654	-0.406953	-0.275041	-0.0481798	-0.691694	0.80316	#DIV/0!	0.546259	0.00867559	-0.195574	-0.214647	-0.351281	0.110611	-0.035078	-0.270498	-0.203457	-0.313156	-0.0179791	0.130737	0.70602	0.39531	-0.227987	0.265275	0.365251	0.107718	0.413065	0.367104	-0.0574032	-0.345589	-0.0707984	-0.202466	-0.393516	-0.323772	-0.506366	0.46233	-0.242119	#DIV/0!	0.0382237	-0.0522009	-0.194174	#DIV/0!	1
bHLH46	#DIV/0!	#DIV/0!	#DIV/0!	#DIV/0!	#DIV/0!	#DIV/0!	#DIV/0!	#DIV/0!	#DIV/0!	#DIV/0!	#DIV/0!	#DIV/0!	#DIV/0!	#DIV/0!	#DIV/0!	#DIV/0!	#DIV/0!	#DIV/0!	#DIV/0!	#DIV/0!	#DIV/0!	#DIV/0!	#DIV/0!	#DIV/0!	#DIV/0!	#DIV/0!	#DIV/0!	#DIV/0!	#DIV/0!	#DIV/0!	#DIV/0!	#DIV/0!	#DIV/0!	#DIV/0!	#DIV/0!	#DIV/0!	#DIV/0!	#DIV/0!	#DIV/0!	#DIV/0!	#DIV/0!	#DIV/0!	#DIV/0!	#DIV/0!	#DIV/0!	#DIV/0!	#DIV/0!	1
bHLH47	-0.251463	-0.226526	0.531561	0.15966	-0.166667	0.026455	0.593316	0.153939	-0.27166	0.528614	-0.138763	#DIV/0!	0.101299	0.891237	0.646407	-0.184239	0.767165	0.264905	0.48647	-0.412913	0.873413	0.192549	-0.166667	-0.384344	-0.0423014	-0.133613	-0.203181	0.383045	0.661331	-0.303613	-0.097537	-0.247314	0.116296	0.853207	0.721181	0.926972	0.450109	0.110398	0.795024	0.559377	0.974877	#DIV/0!	-0.208187	-0.11408	1	#DIV/0!	-0.194174	#DIV/0!	1
bHLH48	#DIV/0!	#DIV/0!	#DIV/0!	#DIV/0!	#DIV/0!	#DIV/0!	#DIV/0!	#DIV/0!	#DIV/0!	#DIV/0!	#DIV/0!	#DIV/0!	#DIV/0!	#DIV/0!	#DIV/0!	#DIV/0!	#DIV/0!	#DIV/0!	#DIV/0!	#DIV/0!	#DIV/0!	#DIV/0!	#DIV/0!	#DIV/0!	#DIV/0!	#DIV/0!	#DIV/0!	#DIV/0!	#DIV/0!	#DIV/0!	#DIV/0!	#DIV/0!	#DIV/0!	#DIV/0!	#DIV/0!	#DIV/0!	#DIV/0!	#DIV/0!	#DIV/0!	#DIV/0!	#DIV/0!	#DIV/0!	#DIV/0!	#DIV/0!	#DIV/0!	#DIV/0!	#DIV/0!	#DIV/0!	#DIV/0!
bHLH49	-0.478533	-0.502646	0.739768	0.693335	-0.228635	0.340087	0.310828	-0.237052	0.582164	-0.00267302	0.272972	#DIV/0!	0.567152	0.781466	0.937908	-0.349876	0.276266	0.888155	0.765292	-0.598861	0.412876	0.907846	-0.198076	-0.401302	0.430577	0.604455	-0.228122	0.769641	0.3785	-0.4496	0.625907	0.546653	0.865761	0.878658	0.284376	0.815274	0.721303	0.776601	0.55957	0.662584	0.492591	#DIV/0!	0.678221	-0.340627	0.552815	#DIV/0!	-0.261755	#DIV/0!	0.552815
bHLH50	-0.753613	-0.605258	0.713864	0.710896	-0.121142	0.267874	0.528377	0.479155	0.64012	-0.0826701	0.138594	#DIV/0!	0.611059	0.381128	0.545331	-0.755234	0.143978	0.34554	0.797042	-0.677101	0.374377	0.375432	0.666528	0.505744	0.308128	0.264327	-0.662744	0.668073	0.347616	0.26309	0.423932	0.246391	0.582301	0.380834	0.494844	0.346037	0.807762	0.689176	-0.0444406	0.365171	0.237754	#DIV/0!	0.312298	0.553541	0.131748	#DIV/0!	-0.0221783	#DIV/0!	0.131748
bHLH51	-0.558658	-0.570823	0.761314	0.537613	0.180853	0.472933	0.461	-0.0620518	-0.0412127	0.142029	0.328175	#DIV/0!	0.514518	0.958481	0.749607	-0.403155	0.639507	0.600243	0.68398	-0.697604	0.740385	0.438937	-0.364703	-0.343618	0.440379	0.331483	-0.37463	0.724013	0.764104	-0.254895	0.354869	0.203316	0.440093	0.855777	0.648184	0.911682	0.446735	0.281676	0.529023	0.887876	0.801896	#DIV/0!	0.155139	-0.211272	0.848808	#DIV/0!	0.128309	#DIV/0!	0.848808
bHLH52	0.024837	0.0453989	-0.201153	-0.364158	-0.336993	-0.613857	0.447591	0.703379	-0.344534	0.614672	-0.646588	#DIV/0!	-0.44813	-0.382239	-0.609231	0.181587	0.277912	-0.768749	-0.186007	0.382475	0.198454	-0.515207	0.510052	0.728775	-0.634984	-0.715331	0.149581	-0.40698	-0.463458	0.840947	-0.623564	-0.697794	-0.492395	-0.307151	0.30924	-0.363757	0.078007	-0.421913	-0.416754	-0.547929	-0.00576083	#DIV/0!	-0.636067	0.660744	-0.197098	#DIV/0!	-0.264688	#DIV/0!	-0.197098
bHLH53	0.91646	0.984257	-0.886322	-0.831738	-0.258664	-0.538735	-0.517394	-0.216876	-0.373867	0.0144997	-0.419904	#DIV/0!	-0.78309	-0.570377	-0.366895	0.504749	-0.327265	-0.436664	-0.7845	0.64588	-0.526641	-0.368011	-0.258664	-0.444967	-0.556213	-0.418159	0.388318	-0.828056	-0.304754	-0.482003	-0.558833	-0.338823	-0.57847	-0.463096	-0.623546	-0.435082	-0.662338	-0.297958	0.264974	-0.692663	-0.352741	#DIV/0!	-0.274142	-0.264073	-0.258664	#DIV/0!	-0.301355	#DIV/0!	-0.258664
bHLH54	0.0171736	0.279196	0.0285091	-0.319768	-0.500777	-0.532499	0.682882	0.740407	-0.44796	0.667664	-0.68502	#DIV/0!	-0.422317	0.266642	0.220766	-0.294877	0.703361	-0.401739	0.174093	-0.16179	0.635892	-0.256454	0.227154	0.11124	-0.598168	-0.68928	-0.400708	-0.159788	0.409585	0.0572494	-0.644441	-0.731737	-0.345636	0.338467	0.618989	0.380732	0.275155	0.0552301	0.543629	-0.129861	0.641733	#DIV/0!	-0.613175	0.53289	0.557582	#DIV/0!	-0.473493	#DIV/0!	0.557582
bHLH55	0.845443	0.61766	-0.700669	-0.618739	-0.276924	-0.472111	-0.587871	-0.54964	-0.123235	0.126613	-0.298036	#DIV/0!	-0.599532	-0.499644	-0.480426	0.96177	-0.466208	-0.231422	-0.764177	0.909895	-0.532267	-0.133019	-0.226271	-0.466424	-0.444061	-0.204568	0.96106	-0.684222	-0.770868	-0.33578	-0.307939	-0.124986	-0.329525	-0.362905	-0.701714	-0.405168	-0.47491	-0.442469	0.0781469	-0.627395	-0.395179	#DIV/0!	-0.034834	-0.619716	-0.304049	#DIV/0!	-0.314979	#DIV/0!	-0.304049
bHLH56	-0.517984	-0.57045	0.551477	0.809147	0.0153752	0.518848	-0.0768885	-0.352134	0.925123	-0.503726	0.555269	#DIV/0!	0.729094	0.233235	0.561352	-0.370241	-0.289536	0.843792	0.59027	-0.478009	-0.180364	0.875828	-0.0286432	-0.0265553	0.668313	0.878685	-0.204174	0.706936	-0.0185104	-0.150669	0.900163	0.891514	0.954014	0.320769	-0.163448	0.199784	0.51285	0.803999	-0.12217	0.435793	-0.211183	#DIV/0!	0.964283	-0.2166	-0.179827	#DIV/0!	0.0112649	#DIV/0!	-0.179827
bHLH57	-0.254946	-0.274351	0.303506	0.620357	0.0837052	0.522275	-0.348974	-0.543813	0.838541	-0.67572	0.598486	#DIV/0!	0.592686	0.11244	0.538935	-0.295465	-0.457864	0.833595	0.368656	-0.38471	-0.400693	0.805522	-0.215117	-0.280262	0.658633	0.892016	-0.170898	0.528272	0.0312422	-0.446142	0.850049	0.923853	0.832844	0.188211	-0.415698	0.102522	0.235917	0.763577	-0.00196791	0.349225	-0.342784	#DIV/0!	0.974509	-0.394018	-0.244134	#DIV/0!	0.0523909	#DIV/0!	-0.244134
bHLH58	-0.439718	-0.536279	0.469767	0.772888	0.393432	0.78199	-0.349737	-0.610993	0.760474	-0.750218	0.837615	#DIV/0!	0.802228	0.245919	0.488749	-0.312451	-0.416835	0.887797	0.433451	-0.48425	-0.300365	0.734202	-0.257802	-0.223554	0.881905	0.997638	-0.178581	0.689869	0.145868	-0.3183	0.976712	0.996568	0.837591	0.203103	-0.290915	0.156065	0.19821	0.592756	-0.1514	0.591389	-0.274111	#DIV/0!	0.940496	-0.434486	-0.175664	#DIV/0!	0.360014	#DIV/0!	-0.175664
bHLH59	#DIV/0!	#DIV/0!	#DIV/0!	#DIV/0!	#DIV/0!	#DIV/0!	#DIV/0!	#DIV/0!	#DIV/0!	#DIV/0!	#DIV/0!	#DIV/0!	#DIV/0!	#DIV/0!	#DIV/0!	#DIV/0!	#DIV/0!	#DIV/0!	#DIV/0!	#DIV/0!	#DIV/0!	#DIV/0!	#DIV/0!	#DIV/0!	#DIV/0!	#DIV/0!	#DIV/0!	#DIV/0!	#DIV/0!	#DIV/0!	#DIV/0!	#DIV/0!	#DIV/0!	#DIV/0!	#DIV/0!	#DIV/0!	#DIV/0!	#DIV/0!	#DIV/0!	#DIV/0!	#DIV/0!	#DIV/0!	#DIV/0!	#DIV/0!	#DIV/0!	#DIV/0!	#DIV/0!	#DIV/0!	#DIV/0!
bHLH60	#DIV/0!	#DIV/0!	#DIV/0!	#DIV/0!	#DIV/0!	#DIV/0!	#DIV/0!	#DIV/0!	#DIV/0!	#DIV/0!	#DIV/0!	#DIV/0!	#DIV/0!	#DIV/0!	#DIV/0!	#DIV/0!	#DIV/0!	#DIV/0!	#DIV/0!	#DIV/0!	#DIV/0!	#DIV/0!	#DIV/0!	#DIV/0!	#DIV/0!	#DIV/0!	#DIV/0!	#DIV/0!	#DIV/0!	#DIV/0!	#DIV/0!	#DIV/0!	#DIV/0!	#DIV/0!	#DIV/0!	#DIV/0!	#DIV/0!	#DIV/0!	#DIV/0!	#DIV/0!	#DIV/0!	#DIV/0!	#DIV/0!	#DIV/0!	#DIV/0!	#DIV/0!	#DIV/0!	#DIV/0!	#DIV/0!
bHLH61	#DIV/0!	#DIV/0!	#DIV/0!	#DIV/0!	#DIV/0!	#DIV/0!	#DIV/0!	#DIV/0!	#DIV/0!	#DIV/0!	#DIV/0!	#DIV/0!	#DIV/0!	#DIV/0!	#DIV/0!	#DIV/0!	#DIV/0!	#DIV/0!	#DIV/0!	#DIV/0!	#DIV/0!	#DIV/0!	#DIV/0!	#DIV/0!	#DIV/0!	#DIV/0!	#DIV/0!	#DIV/0!	#DIV/0!	#DIV/0!	#DIV/0!	#DIV/0!	#DIV/0!	#DIV/0!	#DIV/0!	#DIV/0!	#DIV/0!	#DIV/0!	#DIV/0!	#DIV/0!	#DIV/0!	#DIV/0!	#DIV/0!	#DIV/0!	#DIV/0!	#DIV/0!	#DIV/0!	#DIV/0!	#DIV/0!
bHLH62	#DIV/0!	#DIV/0!	#DIV/0!	#DIV/0!	#DIV/0!	#DIV/0!	#DIV/0!	#DIV/0!	#DIV/0!	#DIV/0!	#DIV/0!	#DIV/0!	#DIV/0!	#DIV/0!	#DIV/0!	#DIV/0!	#DIV/0!	#DIV/0!	#DIV/0!	#DIV/0!	#DIV/0!	#DIV/0!	#DIV/0!	#DIV/0!	#DIV/0!	#DIV/0!	#DIV/0!	#DIV/0!	#DIV/0!	#DIV/0!	#DIV/0!	#DIV/0!	#DIV/0!	#DIV/0!	#DIV/0!	#DIV/0!	#DIV/0!	#DIV/0!	#DIV/0!	#DIV/0!	#DIV/0!	#DIV/0!	#DIV/0!	#DIV/0!	#DIV/0!	#DIV/0!	#DIV/0!	#DIV/0!	#DIV/0!
bHLH63	-0.260052	-0.317781	0.361926	0.614671	-0.166667	0.334076	-0.179499	-0.472082	0.879442	-0.427287	0.405549	#DIV/0!	0.515346	0.164608	0.566026	-0.184239	-0.328102	0.826719	0.432477	-0.299746	-0.273969	0.916223	-0.166667	-0.251952	0.499564	0.807526	-0.031538	0.527351	-0.130536	-0.365461	0.783613	0.837708	0.895729	0.327258	-0.325767	0.191412	0.423237	0.803575	0.0665461	0.277345	-0.235145	#DIV/0!	0.972233	-0.390028	-0.166667	#DIV/0!	-0.194174	#DIV/0!	-0.166667
bHLH64	#DIV/0!	#DIV/0!	#DIV/0!	#DIV/0!	#DIV/0!	#DIV/0!	#DIV/0!	#DIV/0!	#DIV/0!	#DIV/0!	#DIV/0!	#DIV/0!	#DIV/0!	#DIV/0!	#DIV/0!	#DIV/0!	#DIV/0!	#DIV/0!	#DIV/0!	#DIV/0!	#DIV/0!	#DIV/0!	#DIV/0!	#DIV/0!	#DIV/0!	#DIV/0!	#DIV/0!	#DIV/0!	#DIV/0!	#DIV/0!	#DIV/0!	#DIV/0!	#DIV/0!	#DIV/0!	#DIV/0!	#DIV/0!	#DIV/0!	#DIV/0!	#DIV/0!	#DIV/0!	#DIV/0!	#DIV/0!	#DIV/0!	#DIV/0!	#DIV/0!	#DIV/0!	#DIV/0!	#DIV/0!	#DIV/0!
bHLH65	#DIV/0!	#DIV/0!	#DIV/0!	#DIV/0!	#DIV/0!	#DIV/0!	#DIV/0!	#DIV/0!	#DIV/0!	#DIV/0!	#DIV/0!	#DIV/0!	#DIV/0!	#DIV/0!	#DIV/0!	#DIV/0!	#DIV/0!	#DIV/0!	#DIV/0!	#DIV/0!	#DIV/0!	#DIV/0!	#DIV/0!	#DIV/0!	#DIV/0!	#DIV/0!	#DIV/0!	#DIV/0!	#DIV/0!	#DIV/0!	#DIV/0!	#DIV/0!	#DIV/0!	#DIV/0!	#DIV/0!	#DIV/0!	#DIV/0!	#DIV/0!	#DIV/0!	#DIV/0!	#DIV/0!	#DIV/0!	#DIV/0!	#DIV/0!	#DIV/0!	#DIV/0!	#DIV/0!	#DIV/0!	#DIV/0!
bHLH66	0.252197	0.00603352	0.0573278	0.11978	-0.330047	-0.0357315	-0.271846	-0.689211	0.418162	0.0420772	0.0634598	#DIV/0!	0.0451863	0.197064	0.310097	0.528684	-0.219964	0.554527	-0.00383601	0.269572	-0.144653	0.633035	-0.330047	-0.651142	0.0647496	0.391886	0.643513	0.104276	-0.382601	-0.565327	0.332573	0.411488	0.467719	0.367642	-0.371353	0.275827	0.18731	0.232145	0.39682	0.051998	0.00914649	#DIV/0!	0.568209	-0.800486	0.12774	#DIV/0!	-0.38452	#DIV/0!	0.12774
bHLH67	#DIV/0!	#DIV/0!	#DIV/0!	#DIV/0!	#DIV/0!	#DIV/0!	#DIV/0!	#DIV/0!	#DIV/0!	#DIV/0!	#DIV/0!	#DIV/0!	#DIV/0!	#DIV/0!	#DIV/0!	#DIV/0!	#DIV/0!	#DIV/0!	#DIV/0!	#DIV/0!	#DIV/0!	#DIV/0!	#DIV/0!	#DIV/0!	#DIV/0!	#DIV/0!	#DIV/0!	#DIV/0!	#DIV/0!	#DIV/0!	#DIV/0!	#DIV/0!	#DIV/0!	#DIV/0!	#DIV/0!	#DIV/0!	#DIV/0!	#DIV/0!	#DIV/0!	#DIV/0!	#DIV/0!	#DIV/0!	#DIV/0!	#DIV/0!	#DIV/0!	#DIV/0!	#DIV/0!	#DIV/0!	#DIV/0!
bHLH68	-0.490555	-0.575179	0.607757	0.81932	0.235007	0.719218	-0.168848	-0.555837	0.765834	-0.574808	0.737664	#DIV/0!	0.804072	0.462205	0.692332	-0.350007	-0.225003	0.978168	0.583539	-0.570399	-0.0840553	0.856912	-0.26681	-0.321536	0.821578	0.962751	-0.208671	0.784948	0.252415	-0.409629	0.953638	0.941015	0.922392	0.455281	-0.123889	0.403626	0.386405	0.701783	0.0863633	0.683827	-0.0318867	#DIV/0!	0.93792	-0.458761	0.0671959	#DIV/0!	0.198007	#DIV/0!	0.0671959
bHLH69	#DIV/0!	#DIV/0!	#DIV/0!	#DIV/0!	#DIV/0!	#DIV/0!	#DIV/0!	#DIV/0!	#DIV/0!	#DIV/0!	#DIV/0!	#DIV/0!	#DIV/0!	#DIV/0!	#DIV/0!	#DIV/0!	#DIV/0!	#DIV/0!	#DIV/0!	#DIV/0!	#DIV/0!	#DIV/0!	#DIV/0!	#DIV/0!	#DIV/0!	#DIV/0!	#DIV/0!	#DIV/0!	#DIV/0!	#DIV/0!	#DIV/0!	#DIV/0!	#DIV/0!	#DIV/0!	#DIV/0!	#DIV/0!	#DIV/0!	#DIV/0!	#DIV/0!	#DIV/0!	#DIV/0!	#DIV/0!	#DIV/0!	#DIV/0!	#DIV/0!	#DIV/0!	#DIV/0!	#DIV/0!	#DIV/0!
bHLH70	-0.539228	-0.427176	0.562352	0.193698	-0.336023	-0.231321	0.970987	0.79129	-0.214511	0.729279	-0.425597	#DIV/0!	0.0518545	0.545037	0.279266	-0.397281	0.868198	-0.162116	0.586901	-0.397461	0.919054	-0.0206959	0.360141	0.446363	-0.269132	-0.417471	-0.40104	0.320372	0.353584	0.512438	-0.281571	-0.505687	0.0150634	0.567302	0.954943	0.557648	0.668989	0.0978439	0.212735	0.245367	0.780968	#DIV/0!	-0.427423	0.612836	0.622701	#DIV/0!	-0.286344	#DIV/0!	0.622701
bHLH71	#DIV/0!	#DIV/0!	#DIV/0!	#DIV/0!	#DIV/0!	#DIV/0!	#DIV/0!	#DIV/0!	#DIV/0!	#DIV/0!	#DIV/0!	#DIV/0!	#DIV/0!	#DIV/0!	#DIV/0!	#DIV/0!	#DIV/0!	#DIV/0!	#DIV/0!	#DIV/0!	#DIV/0!	#DIV/0!	#DIV/0!	#DIV/0!	#DIV/0!	#DIV/0!	#DIV/0!	#DIV/0!	#DIV/0!	#DIV/0!	#DIV/0!	#DIV/0!	#DIV/0!	#DIV/0!	#DIV/0!	#DIV/0!	#DIV/0!	#DIV/0!	#DIV/0!	#DIV/0!	#DIV/0!	#DIV/0!	#DIV/0!	#DIV/0!	#DIV/0!	#DIV/0!	#DIV/0!	#DIV/0!	#DIV/0!
bHLH72	-0.308272	-0.266793	0.555509	0.16327	-0.203988	-0.0205133	0.690251	0.261161	-0.300819	0.598092	-0.196457	#DIV/0!	0.0849643	0.877868	0.613973	-0.225496	0.846689	0.208476	0.522889	-0.432584	0.925912	0.177228	-0.139267	-0.277446	-0.0841939	-0.184943	-0.245473	0.387755	0.642169	-0.179428	-0.138549	-0.302695	0.103386	0.854278	0.795776	0.913328	0.492447	0.110094	0.737632	0.539486	0.992802	#DIV/0!	-0.254806	-0.00980715	0.989764	#DIV/0!	-0.227881	#DIV/0!	0.989764
bHLH73	-0.730875	-0.78836	0.809374	0.924365	0.419973	0.856271	0.0497355	-0.355554	0.596231	-0.502001	0.803974	#DIV/0!	0.934748	0.655974	0.717236	-0.542552	0.0128674	0.919071	0.742859	-0.779603	0.190046	0.716777	-0.203425	-0.160172	0.90721	0.892784	-0.42188	0.936275	0.515945	-0.218237	0.925018	0.827519	0.854045	0.547004	0.196828	0.543383	0.451038	0.599192	0.042107	0.90053	0.192985	#DIV/0!	0.746891	-0.267442	0.256151	#DIV/0!	0.39514	#DIV/0!	0.256151
bHLH74	#DIV/0!	#DIV/0!	#DIV/0!	#DIV/0!	#DIV/0!	#DIV/0!	#DIV/0!	#DIV/0!	#DIV/0!	#DIV/0!	#DIV/0!	#DIV/0!	#DIV/0!	#DIV/0!	#DIV/0!	#DIV/0!	#DIV/0!	#DIV/0!	#DIV/0!	#DIV/0!	#DIV/0!	#DIV/0!	#DIV/0!	#DIV/0!	#DIV/0!	#DIV/0!	#DIV/0!	#DIV/0!	#DIV/0!	#DIV/0!	#DIV/0!	#DIV/0!	#DIV/0!	#DIV/0!	#DIV/0!	#DIV/0!	#DIV/0!	#DIV/0!	#DIV/0!	#DIV/0!	#DIV/0!	#DIV/0!	#DIV/0!	#DIV/0!	#DIV/0!	#DIV/0!	#DIV/0!	#DIV/0!	#DIV/0!
bHLH75	0.715941	0.416977	-0.570725	-0.510738	-0.0351409	-0.276308	-0.591043	-0.604658	-0.190306	0.0857705	-0.12137	#DIV/0!	-0.441728	-0.383469	-0.526144	0.977238	-0.442606	-0.202681	-0.725583	0.855309	-0.438115	-0.215167	-0.221494	-0.430411	-0.284919	-0.145467	0.983904	-0.568869	-0.68328	-0.246427	-0.225729	-0.0915736	-0.346353	-0.348568	-0.595606	-0.35239	-0.498866	-0.605348	-0.0202171	-0.443226	-0.320697	#DIV/0!	-0.0867905	-0.660716	-0.228483	#DIV/0!	-0.0690847	#DIV/0!	-0.228483
bHLH76	-0.62523	-0.711039	0.746304	0.51966	-0.30221	0.00209392	0.745011	0.336701	0.233261	0.52855	-0.120872	#DIV/0!	0.359746	0.611093	0.392349	-0.182843	0.578663	0.270125	0.687939	-0.340671	0.730695	0.406939	0.269933	0.280004	0.0396053	0.0450303	-0.0735123	0.569866	0.0671644	0.389904	0.178682	-0.0281844	0.452545	0.675893	0.706067	0.597146	0.82288	0.263651	0.113682	0.398471	0.607093	#DIV/0!	0.0797134	0.198896	0.495874	#DIV/0!	-0.265681	#DIV/0!	0.495874
bHLH77	#DIV/0!	#DIV/0!	#DIV/0!	#DIV/0!	#DIV/0!	#DIV/0!	#DIV/0!	#DIV/0!	#DIV/0!	#DIV/0!	#DIV/0!	#DIV/0!	#DIV/0!	#DIV/0!	#DIV/0!	#DIV/0!	#DIV/0!	#DIV/0!	#DIV/0!	#DIV/0!	#DIV/0!	#DIV/0!	#DIV/0!	#DIV/0!	#DIV/0!	#DIV/0!	#DIV/0!	#DIV/0!	#DIV/0!	#DIV/0!	#DIV/0!	#DIV/0!	#DIV/0!	#DIV/0!	#DIV/0!	#DIV/0!	#DIV/0!	#DIV/0!	#DIV/0!	#DIV/0!	#DIV/0!	#DIV/0!	#DIV/0!	#DIV/0!	#DIV/0!	#DIV/0!	#DIV/0!	#DIV/0!	#DIV/0!
bHLH78	-0.251463	-0.226526	0.531561	0.15966	-0.166667	0.026455	0.593316	0.153939	-0.27166	0.528614	-0.138763	#DIV/0!	0.101299	0.891237	0.646407	-0.184239	0.767165	0.264905	0.48647	-0.412913	0.873413	0.192549	-0.166667	-0.384344	-0.0423014	-0.133613	-0.203181	0.383045	0.661331	-0.303613	-0.097537	-0.247314	0.116296	0.853207	0.721181	0.926972	0.450109	0.110398	0.795024	0.559377	0.974877	#DIV/0!	-0.208187	-0.11408	1	#DIV/0!	-0.194174	#DIV/0!	1
bHLH79	0.927758	0.874039	-0.982574	-0.923975	-0.10291	-0.576258	-0.56248	-0.179262	-0.522498	0.0928299	-0.431711	#DIV/0!	-0.838395	-0.782169	-0.792995	0.758489	-0.401726	-0.705857	-0.983154	0.90506	-0.58652	-0.645112	-0.131505	-0.174707	-0.618535	-0.559011	0.649	-0.974288	-0.59795	-0.0944083	-0.669101	-0.473909	-0.79554	-0.732477	-0.633833	-0.707016	-0.805344	-0.69206	-0.122338	-0.831683	-0.502296	#DIV/0!	-0.477991	-0.188113	-0.459584	#DIV/0!	-0.124213	#DIV/0!	-0.459584
bHLH80	0.474938	0.73223	-0.578595	-0.493496	-0.11448	-0.271464	-0.276257	0.100686	-0.211206	-0.202196	-0.230847	#DIV/0!	-0.454666	-0.424123	-0.0974266	-0.132821	-0.190425	-0.3042	-0.383832	0.108363	-0.388218	-0.271415	-0.112106	-0.148868	-0.285417	-0.251417	-0.254958	-0.481859	0.116139	-0.331008	-0.348654	-0.194166	-0.366682	-0.370887	-0.358293	-0.330186	-0.446431	0.0688261	0.1656	-0.422346	-0.291799	#DIV/0!	-0.169426	0.145213	-0.245072	#DIV/0!	-0.133016	#DIV/0!	-0.245072
bHLH81	-0.251463	-0.226526	0.531561	0.15966	-0.166667	0.026455	0.593316	0.153939	-0.27166	0.528614	-0.138763	#DIV/0!	0.101299	0.891237	0.646407	-0.184239	0.767165	0.264905	0.48647	-0.412913	0.873413	0.192549	-0.166667	-0.384344	-0.0423014	-0.133613	-0.203181	0.383045	0.661331	-0.303613	-0.097537	-0.247314	0.116296	0.853207	0.721181	0.926972	0.450109	0.110398	0.795024	0.559377	0.974877	#DIV/0!	-0.208187	-0.11408	1	#DIV/0!	-0.194174	#DIV/0!	1
bHLH82	0.826217	0.965983	-0.850524	-0.809049	-0.265812	-0.548449	-0.409137	-0.0452034	-0.388553	0.0199009	-0.456093	#DIV/0!	-0.769986	-0.57683	-0.34854	0.337243	-0.25508	-0.497257	-0.710201	0.537611	-0.471796	-0.412728	-0.174452	-0.308029	-0.570723	-0.470636	0.206677	-0.801102	-0.21281	-0.383824	-0.59522	-0.394433	-0.597264	-0.474798	-0.524487	-0.443678	-0.615351	-0.237245	0.226772	-0.691748	-0.330862	#DIV/0!	-0.332031	-0.0758305	-0.265812	#DIV/0!	-0.295885	#DIV/0!	-0.265812
bHLH83	-0.251136	-0.198845	0.162309	0.135403	-0.166667	-0.155669	0.296148	0.561156	0.299286	0.127022	-0.224971	#DIV/0!	0.102114	-0.139917	-0.148342	-0.184239	-0.123012	-0.311786	0.168793	0.0128538	0.132878	-0.268793	1	0.684254	-0.183937	-0.284972	-0.145388	0.0222778	-0.148545	0.496183	-0.1102	-0.247314	-0.0561236	-0.169473	0.259753	-0.166077	0.416519	0.0348204	-0.292904	-0.238833	-0.0243478	#DIV/0!	-0.208187	0.634794	-0.166667	#DIV/0!	-0.0179791	#DIV/0!	-0.166667
bHLH84	#DIV/0!	#DIV/0!	#DIV/0!	#DIV/0!	#DIV/0!	#DIV/0!	#DIV/0!	#DIV/0!	#DIV/0!	#DIV/0!	#DIV/0!	#DIV/0!	#DIV/0!	#DIV/0!	#DIV/0!	#DIV/0!	#DIV/0!	#DIV/0!	#DIV/0!	#DIV/0!	#DIV/0!	#DIV/0!	#DIV/0!	#DIV/0!	#DIV/0!	#DIV/0!	#DIV/0!	#DIV/0!	#DIV/0!	#DIV/0!	#DIV/0!	#DIV/0!	#DIV/0!	#DIV/0!	#DIV/0!	#DIV/0!	#DIV/0!	#DIV/0!	#DIV/0!	#DIV/0!	#DIV/0!	#DIV/0!	#DIV/0!	#DIV/0!	#DIV/0!	#DIV/0!	#DIV/0!	#DIV/0!	#DIV/0!
bHLH85	-0.156044	-0.14189	0.0136181	0.329118	0.797988	0.788882	-0.610889	-0.50966	0.20211	-0.932825	0.852352	#DIV/0!	0.5103	-0.0932231	0.0553547	-0.32245	-0.506727	0.400129	-0.0247162	-0.351105	-0.510586	0.0822562	-0.363829	-0.163802	0.781215	0.679283	-0.325697	0.271289	0.338851	-0.269643	0.604329	0.684541	0.217144	-0.300963	-0.415245	-0.226525	-0.440986	0.110373	-0.334196	0.403673	-0.46766	#DIV/0!	0.45328	-0.259808	-0.352054	#DIV/0!	0.75423	#DIV/0!	-0.352054
bHLH86	-0.366094	-0.435906	0.357108	0.352961	0.894526	0.805232	-0.163125	-0.274411	-0.212492	-0.440426	0.737955	#DIV/0!	0.553761	0.432563	0.127385	-0.262253	0.029512	0.270962	0.162599	-0.447832	0.182128	-0.173459	-0.23724	-0.148034	0.682827	0.358781	-0.289216	0.424218	0.670706	-0.106283	0.36687	0.274809	0.00591649	0.0806774	0.221692	0.25055	-0.232584	-0.264725	-0.0816773	0.730402	0.213856	#DIV/0!	-0.0277364	-0.193374	0.291676	#DIV/0!	0.871239	#DIV/0!	0.291676
bHLH87	-0.451692	-0.510319	0.404151	0.621911	0.858399	0.977525	-0.382154	-0.504567	0.283022	-0.817875	0.978469	#DIV/0!	0.787509	0.296761	0.291315	-0.4026	-0.299614	0.620169	0.284624	-0.564343	-0.169859	0.237665	-0.298867	-0.172571	0.954317	0.797619	-0.360904	0.603552	0.51975	-0.23371	0.778691	0.755537	0.424832	0.0350149	-0.104804	0.123675	-0.141623	0.164801	-0.224192	0.744619	-0.141685	#DIV/0!	0.508454	-0.308153	-0.0355371	#DIV/0!	0.825298	#DIV/0!	-0.0355371
bHLH88	-0.387906	-0.488313	0.379779	0.714498	0.52729	0.833958	-0.462761	-0.646666	0.692971	-0.84693	0.90212	#DIV/0!	0.78753	0.153083	0.373059	-0.285941	-0.509196	0.813636	0.32435	-0.437695	-0.394652	0.605494	-0.261106	-0.205578	0.913327	0.984354	-0.169614	0.618762	0.14825	-0.304214	0.955273	0.989183	0.733639	0.0625064	-0.363866	0.0409138	0.0514335	0.477875	-0.24398	0.561882	-0.368064	#DIV/0!	0.883573	-0.434311	-0.261106	#DIV/0!	0.49525	#DIV/0!	-0.261106
bHLH89	#DIV/0!	#DIV/0!	#DIV/0!	#DIV/0!	#DIV/0!	#DIV/0!	#DIV/0!	#DIV/0!	#DIV/0!	#DIV/0!	#DIV/0!	#DIV/0!	#DIV/0!	#DIV/0!	#DIV/0!	#DIV/0!	#DIV/0!	#DIV/0!	#DIV/0!	#DIV/0!	#DIV/0!	#DIV/0!	#DIV/0!	#DIV/0!	#DIV/0!	#DIV/0!	#DIV/0!	#DIV/0!	#DIV/0!	#DIV/0!	#DIV/0!	#DIV/0!	#DIV/0!	#DIV/0!	#DIV/0!	#DIV/0!	#DIV/0!	#DIV/0!	#DIV/0!	#DIV/0!	#DIV/0!	#DIV/0!	#DIV/0!	#DIV/0!	#DIV/0!	#DIV/0!	#DIV/0!	#DIV/0!	#DIV/0!
bHLH90	#DIV/0!	#DIV/0!	#DIV/0!	#DIV/0!	#DIV/0!	#DIV/0!	#DIV/0!	#DIV/0!	#DIV/0!	#DIV/0!	#DIV/0!	#DIV/0!	#DIV/0!	#DIV/0!	#DIV/0!	#DIV/0!	#DIV/0!	#DIV/0!	#DIV/0!	#DIV/0!	#DIV/0!	#DIV/0!	#DIV/0!	#DIV/0!	#DIV/0!	#DIV/0!	#DIV/0!	#DIV/0!	#DIV/0!	#DIV/0!	#DIV/0!	#DIV/0!	#DIV/0!	#DIV/0!	#DIV/0!	#DIV/0!	#DIV/0!	#DIV/0!	#DIV/0!	#DIV/0!	#DIV/0!	#DIV/0!	#DIV/0!	#DIV/0!	#DIV/0!	#DIV/0!	#DIV/0!	#DIV/0!	#DIV/0!
bHLH91	#DIV/0!	#DIV/0!	#DIV/0!	#DIV/0!	#DIV/0!	#DIV/0!	#DIV/0!	#DIV/0!	#DIV/0!	#DIV/0!	#DIV/0!	#DIV/0!	#DIV/0!	#DIV/0!	#DIV/0!	#DIV/0!	#DIV/0!	#DIV/0!	#DIV/0!	#DIV/0!	#DIV/0!	#DIV/0!	#DIV/0!	#DIV/0!	#DIV/0!	#DIV/0!	#DIV/0!	#DIV/0!	#DIV/0!	#DIV/0!	#DIV/0!	#DIV/0!	#DIV/0!	#DIV/0!	#DIV/0!	#DIV/0!	#DIV/0!	#DIV/0!	#DIV/0!	#DIV/0!	#DIV/0!	#DIV/0!	#DIV/0!	#DIV/0!	#DIV/0!	#DIV/0!	#DIV/0!	#DIV/0!	#DIV/0!
bHLH92	-0.528987	-0.451064	0.686814	0.309883	-0.348339	-0.0957218	0.911422	0.513468	-0.13382	0.677395	-0.286459	#DIV/0!	0.159698	0.810134	0.591203	-0.385065	0.918863	0.172243	0.702723	-0.51881	0.977408	0.271608	0.063161	0.0656632	-0.114378	-0.18778	-0.36959	0.489992	0.510792	0.149484	-0.0945686	-0.297668	0.237447	0.852449	0.919644	0.844329	0.726495	0.271623	0.521372	0.479504	0.936105	#DIV/0!	-0.196616	0.2772	0.853047	#DIV/0!	-0.343684	#DIV/0!	0.853047
bHLH93	0.0161333	-0.172797	0.0820158	0.0546074	-0.532766	-0.400714	0.188038	0.0742533	0.374749	0.417031	-0.36356	#DIV/0!	-0.0856147	-0.112104	-0.146948	0.430209	-0.0870866	-0.0544943	0.0381966	0.407207	0.0459615	0.196517	0.4715	0.250514	-0.321526	-0.124544	0.548543	-0.0518468	-0.698443	0.314045	-0.0339008	-0.0820463	0.183522	0.0708869	-0.00640266	-0.0606601	0.454591	0.0242423	-0.129084	-0.335938	-0.0431114	#DIV/0!	0.105322	0.0103722	-0.130753	#DIV/0!	-0.469028	#DIV/0!	-0.130753
bHLH94	-0.447508	-0.547472	0.429013	0.745421	0.596159	0.886113	-0.426453	-0.613216	0.652525	-0.846406	0.938632	#DIV/0!	0.831093	0.198447	0.371083	-0.327245	-0.466591	0.803087	0.356518	-0.48674	-0.337349	0.563968	-0.246184	-0.168681	0.9506	0.978156	-0.215377	0.658698	0.213789	-0.259302	0.959251	0.972328	0.715165	0.0745437	-0.294151	0.0680877	0.0550609	0.440354	-0.266485	0.623049	-0.322164	#DIV/0!	0.840083	-0.398068	-0.221503	#DIV/0!	0.567338	#DIV/0!	-0.221503
bHLH95	0.927471	0.95412	-0.879805	-0.880255	-0.543879	-0.799295	-0.337284	-0.0754027	-0.332952	0.296059	-0.677549	#DIV/0!	-0.910396	-0.62247	-0.449941	0.65229	-0.230207	-0.544191	-0.769159	0.806143	-0.438316	-0.323356	-0.116726	-0.300811	-0.784251	-0.57142	0.56543	-0.896229	-0.574619	-0.283592	-0.68195	-0.482322	-0.569489	-0.415852	-0.549382	-0.45071	-0.481138	-0.306064	0.229897	-0.868729	-0.314963	#DIV/0!	-0.326088	-0.175502	-0.275801	#DIV/0!	-0.569133	#DIV/0!	-0.275801
bHLH96	0.478806	0.492524	-0.587025	-0.688274	-0.423579	-0.787094	0.0908874	0.491779	-0.362968	0.516401	-0.757322	#DIV/0!	-0.724241	-0.626261	-0.729743	0.465803	-0.0528695	-0.888965	-0.555757	0.714897	-0.108849	-0.670016	0.544559	0.458157	-0.825523	-0.834775	0.401271	-0.758726	-0.616919	0.489196	-0.787845	-0.766483	-0.702763	-0.531073	-0.0634366	-0.553158	-0.18876	-0.534642	-0.251595	-0.855235	-0.202461	#DIV/0!	-0.679171	0.447216	-0.32613	#DIV/0!	-0.347276	#DIV/0!	-0.32613
bHLH97	-0.32066	-0.400836	0.227579	0.528061	0.869553	0.927576	-0.557672	-0.576659	0.32561	-0.917218	0.97645	#DIV/0!	0.709709	0.0653426	0.112943	-0.283021	-0.503905	0.535208	0.11237	-0.397249	-0.397062	0.172402	-0.268339	-0.130434	0.918134	0.796934	-0.239473	0.457429	0.321246	-0.202866	0.763248	0.786158	0.361202	-0.179797	-0.314237	-0.106681	-0.278688	0.0989524	-0.378474	0.567836	-0.376959	#DIV/0!	0.537693	-0.330221	-0.268339	#DIV/0!	0.84122	#DIV/0!	-0.268339
bHLH98	-0.831189	-0.77726	0.885337	0.620168	0.0361048	0.291832	0.819026	0.504107	0.069513	0.334598	0.0893339	#DIV/0!	0.542022	0.79838	0.542746	-0.601994	0.706345	0.268184	0.837119	-0.719789	0.892038	0.218074	0.292783	0.331268	0.253561	0.0561249	-0.554115	0.730992	0.610776	0.346739	0.204521	-0.0547762	0.360755	0.701921	0.937716	0.727294	0.749646	0.278127	0.167586	0.68426	0.774394	#DIV/0!	-0.0727788	0.410622	0.672015	#DIV/0!	0.0808284	#DIV/0!	0.672015
bHLH99	-0.421194	-0.529725	0.37877	0.69425	0.700051	0.91771	-0.473628	-0.622506	0.554323	-0.873363	0.972109	#DIV/0!	0.811118	0.161159	0.28084	-0.298771	-0.480616	0.733205	0.283105	-0.455905	-0.358168	0.453015	-0.270275	-0.15506	0.961165	0.94247	-0.203413	0.610233	0.232369	-0.226498	0.918641	0.933345	0.617909	-0.00353911	-0.302781	0.0118429	-0.050743	0.321994	-0.323861	0.621753	-0.345524	#DIV/0!	0.759728	-0.395216	-0.242163	#DIV/0!	0.669048	#DIV/0!	-0.242163
bHLH100	0.45485	0.680297	-0.564574	-0.465091	0.129193	-0.0862405	-0.388115	-0.0202512	-0.300537	-0.331757	-0.045737	#DIV/0!	-0.36407	-0.375575	-0.128153	-0.129602	-0.229872	-0.2674	-0.425065	0.0651845	-0.407257	-0.350101	-0.217082	-0.220004	-0.132208	-0.172402	-0.264641	-0.440713	0.235231	-0.377733	-0.281675	-0.130335	-0.413078	-0.411027	-0.373152	-0.326132	-0.586264	-0.0552939	0.124573	-0.28542	-0.293033	#DIV/0!	-0.18898	0.0489525	-0.217082	#DIV/0!	0.0982194	#DIV/0!	-0.217082
bHLH101	-0.047346	0.0372157	0.185191	0.340803	-0.434527	0.0418782	-0.063626	-0.27775	0.690768	-0.235109	0.0845487	#DIV/0!	0.208327	0.162061	0.663673	-0.24664	-0.158746	0.659422	0.360993	-0.277747	-0.182132	0.818802	-0.180066	-0.376756	0.19006	0.521676	-0.158638	0.318602	0.0110405	-0.554102	0.471447	0.55655	0.705854	0.390762	-0.269516	0.274375	0.395829	0.868166	0.398598	0.102109	-0.0803596	#DIV/0!	0.764185	-0.279607	-0.00616014	#DIV/0!	-0.467814	#DIV/0!	-0.00616014
bHLH102	0.875456	0.791041	-0.863721	-0.913262	-0.402509	-0.794797	-0.288615	-0.0449661	-0.513101	0.432174	-0.673662	#DIV/0!	-0.918834	-0.65519	-0.719183	0.841287	-0.161492	-0.710799	-0.855483	0.949137	-0.35486	-0.511171	-0.0887003	-0.133836	-0.808427	-0.679025	0.75997	-0.938445	-0.721725	0.0171647	-0.763412	-0.607268	-0.719821	-0.50794	-0.445232	-0.537217	-0.548004	-0.63487	-0.00445011	-0.867618	-0.296893	#DIV/0!	-0.513653	-0.150478	-0.295966	#DIV/0!	-0.421548	#DIV/0!	-0.295966
bHLH103	-0.525616	-0.646024	0.44806	0.77583	0.325908	0.652145	-0.251419	-0.393267	0.826392	-0.66063	0.716984	#DIV/0!	0.774663	0.0218414	0.222472	-0.271095	-0.470475	0.672424	0.406775	-0.354767	-0.346598	0.615171	0.0346904	0.171128	0.769339	0.874858	-0.112673	0.619041	-0.140293	0.0924145	0.906768	0.896176	0.780352	0.0054906	-0.259242	-0.0878211	0.277196	0.503812	-0.497364	0.389718	-0.437185	#DIV/0!	0.855939	-0.165786	-0.422938	#DIV/0!	0.335717	#DIV/0!	-0.422938
bHLH104	-0.626136	-0.705314	0.55904	0.771145	0.807015	0.98896	-0.240594	-0.40462	0.406372	-0.757041	0.975055	#DIV/0!	0.898886	0.338349	0.309761	-0.461968	-0.246838	0.657535	0.43242	-0.625987	-0.0850371	0.324492	-0.169269	0.00260012	0.987133	0.83739	-0.384429	0.729807	0.451421	-0.0473273	0.857588	0.791019	0.548374	0.0965638	0.00711337	0.15104	0.0446078	0.23904	-0.335547	0.784738	-0.117912	#DIV/0!	0.565822	-0.198713	-0.0540388	#DIV/0!	0.792767	#DIV/0!	-0.0540388
bHLH105	-0.469023	-0.569863	0.420617	0.633586	0.87379	0.97752	-0.374299	-0.523102	0.272422	-0.780946	0.984278	#DIV/0!	0.797309	0.290997	0.23269	-0.334027	-0.292826	0.607958	0.27319	-0.518188	-0.158421	0.232735	-0.302169	-0.139905	0.956443	0.798284	-0.281296	0.607617	0.447333	-0.160162	0.785241	0.75336	0.423876	0.0271063	-0.0943359	0.106559	-0.136765	0.101747	-0.287256	0.745998	-0.147471	#DIV/0!	0.500464	-0.329411	-0.0499939	#DIV/0!	0.840406	#DIV/0!	-0.0499939
bHLH106	0.986764	0.975952	-0.938904	-0.906976	-0.285229	-0.624998	-0.532047	-0.243729	-0.427823	0.127111	-0.490633	#DIV/0!	-0.858019	-0.627437	-0.519158	0.708644	-0.348302	-0.533581	-0.887365	0.825122	-0.526086	-0.447384	-0.209442	-0.412971	-0.648613	-0.506735	0.602502	-0.918934	-0.481769	-0.386738	-0.636465	-0.423246	-0.662489	-0.517082	-0.640137	-0.497006	-0.68661	-0.468424	0.196465	-0.782429	-0.366825	#DIV/0!	-0.356285	-0.311309	-0.285229	#DIV/0!	-0.320859	#DIV/0!	-0.285229
bHLH107	-0.661475	-0.722805	0.677415	0.714053	0.767285	0.9329	-0.000667349	-0.281011	0.148659	-0.489022	0.851372	#DIV/0!	0.834424	0.625537	0.443922	-0.486931	0.0936427	0.616262	0.525893	-0.717086	0.268216	0.251061	-0.237977	-0.107855	0.882301	0.656292	-0.442973	0.770561	0.701492	-0.0996931	0.686751	0.563553	0.439863	0.350472	0.311099	0.4498	0.122504	0.143502	-0.0578003	0.934775	0.267412	#DIV/0!	0.332868	-0.188778	0.330802	#DIV/0!	0.742103	#DIV/0!	0.330802
bHLH108	#DIV/0!	#DIV/0!	#DIV/0!	#DIV/0!	#DIV/0!	#DIV/0!	#DIV/0!	#DIV/0!	#DIV/0!	#DIV/0!	#DIV/0!	#DIV/0!	#DIV/0!	#DIV/0!	#DIV/0!	#DIV/0!	#DIV/0!	#DIV/0!	#DIV/0!	#DIV/0!	#DIV/0!	#DIV/0!	#DIV/0!	#DIV/0!	#DIV/0!	#DIV/0!	#DIV/0!	#DIV/0!	#DIV/0!	#DIV/0!	#DIV/0!	#DIV/0!	#DIV/0!	#DIV/0!	#DIV/0!	#DIV/0!	#DIV/0!	#DIV/0!	#DIV/0!	#DIV/0!	#DIV/0!	#DIV/0!	#DIV/0!	#DIV/0!	#DIV/0!	#DIV/0!	#DIV/0!	#DIV/0!	#DIV/0!
bHLH109	-0.537206	-0.380798	0.313982	0.186352	0.233108	0.0993353	0.516526	0.782377	-0.146867	0.112184	-0.0496247	#DIV/0!	0.213144	0.060329	-0.15062	-0.548469	0.288256	-0.404091	0.305764	-0.362309	0.415086	-0.479054	0.696343	0.813537	0.00444723	-0.328868	-0.586072	0.177832	0.344319	0.717768	-0.170744	-0.364361	-0.226287	-0.117335	0.629456	-0.0439126	0.246512	-0.128693	-0.389868	0.109363	0.206394	#DIV/0!	-0.481535	0.864067	0.0411367	#DIV/0!	0.341541	#DIV/0!	0.0411367
bHLH110	0.975988	0.981787	-0.921808	-0.883126	-0.25747	-0.57778	-0.548641	-0.27194	-0.419665	0.0800081	-0.446646	#DIV/0!	-0.827978	-0.590316	-0.458389	0.65892	-0.345531	-0.481652	-0.861815	0.76838	-0.527383	-0.415236	-0.25747	-0.464253	-0.602076	-0.461913	0.548826	-0.88496	-0.410226	-0.452646	-0.600312	-0.382055	-0.633212	-0.487498	-0.645033	-0.459812	-0.695337	-0.423621	0.240528	-0.732328	-0.352438	#DIV/0!	-0.321611	-0.336958	-0.25747	#DIV/0!	-0.299964	#DIV/0!	-0.25747
bHLH111	-0.550781	-0.408525	0.362376	0.177928	-0.288306	-0.271195	0.814186	0.897586	-0.0468024	0.502005	-0.400607	#DIV/0!	0.0362104	0.0619969	-0.0721261	-0.440305	0.558281	-0.353439	0.439958	-0.271745	0.530724	-0.119395	0.545483	0.854659	-0.261391	-0.381383	-0.429247	0.178187	0.00948151	0.871276	-0.238584	-0.413595	-0.0156312	0.119966	0.697413	0.0489237	0.538637	0.104696	-0.317657	-0.0526263	0.276682	#DIV/0!	-0.344662	0.877102	0.0575946	#DIV/0!	-0.209967	#DIV/0!	0.0575946
bHLH112	-0.328053	-0.407384	0.395847	0.693846	0.0824848	0.542853	-0.293202	-0.566184	0.865769	-0.607792	0.617066	#DIV/0!	0.652242	0.173751	0.529244	-0.232448	-0.413956	0.874615	0.422128	-0.370383	-0.332224	0.858602	-0.210278	-0.247875	0.686517	0.924668	-0.0828624	0.597824	-0.0359963	-0.361269	0.89836	0.946786	0.893231	0.25158	-0.35649	0.149568	0.314828	0.730771	-0.0471031	0.40366	-0.296675	#DIV/0!	0.999904	-0.430856	-0.210278	#DIV/0!	0.0518842	#DIV/0!	-0.210278
NAC1	#DIV/0!	#DIV/0!	#DIV/0!	#DIV/0!	#DIV/0!	#DIV/0!	#DIV/0!	#DIV/0!	#DIV/0!	#DIV/0!	#DIV/0!	#DIV/0!	#DIV/0!	#DIV/0!	#DIV/0!	#DIV/0!	#DIV/0!	#DIV/0!	#DIV/0!	#DIV/0!	#DIV/0!	#DIV/0!	#DIV/0!	#DIV/0!	#DIV/0!	#DIV/0!	#DIV/0!	#DIV/0!	#DIV/0!	#DIV/0!	#DIV/0!	#DIV/0!	#DIV/0!	#DIV/0!	#DIV/0!	#DIV/0!	#DIV/0!	#DIV/0!	#DIV/0!	#DIV/0!	#DIV/0!	#DIV/0!	#DIV/0!	#DIV/0!	#DIV/0!	#DIV/0!	#DIV/0!	#DIV/0!	#DIV/0!
NAC2	#DIV/0!	#DIV/0!	#DIV/0!	#DIV/0!	#DIV/0!	#DIV/0!	#DIV/0!	#DIV/0!	#DIV/0!	#DIV/0!	#DIV/0!	#DIV/0!	#DIV/0!	#DIV/0!	#DIV/0!	#DIV/0!	#DIV/0!	#DIV/0!	#DIV/0!	#DIV/0!	#DIV/0!	#DIV/0!	#DIV/0!	#DIV/0!	#DIV/0!	#DIV/0!	#DIV/0!	#DIV/0!	#DIV/0!	#DIV/0!	#DIV/0!	#DIV/0!	#DIV/0!	#DIV/0!	#DIV/0!	#DIV/0!	#DIV/0!	#DIV/0!	#DIV/0!	#DIV/0!	#DIV/0!	#DIV/0!	#DIV/0!	#DIV/0!	#DIV/0!	#DIV/0!	#DIV/0!	#DIV/0!	#DIV/0!
NAC3	#DIV/0!	#DIV/0!	#DIV/0!	#DIV/0!	#DIV/0!	#DIV/0!	#DIV/0!	#DIV/0!	#DIV/0!	#DIV/0!	#DIV/0!	#DIV/0!	#DIV/0!	#DIV/0!	#DIV/0!	#DIV/0!	#DIV/0!	#DIV/0!	#DIV/0!	#DIV/0!	#DIV/0!	#DIV/0!	#DIV/0!	#DIV/0!	#DIV/0!	#DIV/0!	#DIV/0!	#DIV/0!	#DIV/0!	#DIV/0!	#DIV/0!	#DIV/0!	#DIV/0!	#DIV/0!	#DIV/0!	#DIV/0!	#DIV/0!	#DIV/0!	#DIV/0!	#DIV/0!	#DIV/0!	#DIV/0!	#DIV/0!	#DIV/0!	#DIV/0!	#DIV/0!	#DIV/0!	#DIV/0!	#DIV/0!
NAC4	0.380572	0.679818	-0.555225	-0.542483	-0.291429	-0.489443	-0.00442698	0.445837	-0.273238	0.0458813	-0.48117	#DIV/0!	-0.560787	-0.500327	-0.225912	-0.186142	-0.0175485	-0.538606	-0.328707	0.140552	-0.24134	-0.385514	0.120887	0.177569	-0.499804	-0.490458	-0.311306	-0.541359	0.00453851	0.0131348	-0.539199	-0.432448	-0.46315	-0.402186	-0.157438	-0.394817	-0.298508	0.0318465	0.0334585	-0.574433	-0.237922	#DIV/0!	-0.364031	0.472374	-0.278128	#DIV/0!	-0.277259	#DIV/0!	-0.278128
NAC5	0.711396	0.4158	-0.531166	-0.43227	-0.0961586	-0.240733	-0.633514	-0.701312	-0.044233	0.015679	-0.0729077	#DIV/0!	-0.382739	-0.343956	-0.39171	0.946362	-0.496221	-0.0477102	-0.661057	0.804893	-0.488978	-0.0425381	-0.27628	-0.532066	-0.220441	-0.01402	0.97355	-0.496287	-0.682447	-0.379329	-0.107177	0.0464435	-0.194771	-0.270703	-0.669243	-0.294997	-0.433717	-0.441146	0.0589548	-0.405017	-0.344905	#DIV/0!	0.0856469	-0.754914	-0.230244	#DIV/0!	-0.139232	#DIV/0!	-0.230244
NAC6	-0.260052	-0.317781	0.361926	0.614671	-0.166667	0.334076	-0.179499	-0.472082	0.879442	-0.427287	0.405549	#DIV/0!	0.515346	0.164608	0.566026	-0.184239	-0.328102	0.826719	0.432477	-0.299746	-0.273969	0.916223	-0.166667	-0.251952	0.499564	0.807526	-0.031538	0.527351	-0.130536	-0.365461	0.783613	0.837708	0.895729	0.327258	-0.325767	0.191412	0.423237	0.803575	0.0665461	0.277345	-0.235145	#DIV/0!	0.972233	-0.390028	-0.166667	#DIV/0!	-0.194174	#DIV/0!	-0.166667
NAC7	0.069566	0.234219	0.131648	-0.23933	-0.700726	-0.579251	0.681017	0.529538	-0.270583	0.78005	-0.714904	#DIV/0!	-0.391404	0.437857	0.412166	-0.103677	0.700612	-0.168394	0.250221	-0.0876841	0.695159	0.0210176	0.161503	-0.136334	-0.608533	-0.572524	-0.157129	-0.070992	0.291557	-0.156864	-0.531694	-0.615994	-0.132686	0.585417	0.575418	0.590865	0.460748	0.177097	0.775484	-0.0761933	0.759269	#DIV/0!	-0.414229	0.246231	0.710893	#DIV/0!	-0.68616	#DIV/0!	0.710893
NAC8	-0.498025	-0.453865	0.748304	0.416684	-0.327755	0.0300079	0.768202	0.309636	0.066328	0.530462	-0.15017	#DIV/0!	0.285727	0.910461	0.766731	-0.362312	0.750095	0.383235	0.745247	-0.548739	0.914121	0.40908	0.100992	-0.132264	0.0145359	-0.0170114	-0.32006	0.584769	0.563988	-0.118584	0.0769536	-0.118046	0.389042	0.938179	0.80802	0.948222	0.784986	0.395649	0.672883	0.570677	0.937602	#DIV/0!	-0.0087196	0.0799622	0.90612	#DIV/0!	-0.317099	#DIV/0!	0.90612
NAC9	#DIV/0!	#DIV/0!	#DIV/0!	#DIV/0!	#DIV/0!	#DIV/0!	#DIV/0!	#DIV/0!	#DIV/0!	#DIV/0!	#DIV/0!	#DIV/0!	#DIV/0!	#DIV/0!	#DIV/0!	#DIV/0!	#DIV/0!	#DIV/0!	#DIV/0!	#DIV/0!	#DIV/0!	#DIV/0!	#DIV/0!	#DIV/0!	#DIV/0!	#DIV/0!	#DIV/0!	#DIV/0!	#DIV/0!	#DIV/0!	#DIV/0!	#DIV/0!	#DIV/0!	#DIV/0!	#DIV/0!	#DIV/0!	#DIV/0!	#DIV/0!	#DIV/0!	#DIV/0!	#DIV/0!	#DIV/0!	#DIV/0!	#DIV/0!	#DIV/0!	#DIV/0!	#DIV/0!	#DIV/0!	#DIV/0!
NAC10	#DIV/0!	#DIV/0!	#DIV/0!	#DIV/0!	#DIV/0!	#DIV/0!	#DIV/0!	#DIV/0!	#DIV/0!	#DIV/0!	#DIV/0!	#DIV/0!	#DIV/0!	#DIV/0!	#DIV/0!	#DIV/0!	#DIV/0!	#DIV/0!	#DIV/0!	#DIV/0!	#DIV/0!	#DIV/0!	#DIV/0!	#DIV/0!	#DIV/0!	#DIV/0!	#DIV/0!	#DIV/0!	#DIV/0!	#DIV/0!	#DIV/0!	#DIV/0!	#DIV/0!	#DIV/0!	#DIV/0!	#DIV/0!	#DIV/0!	#DIV/0!	#DIV/0!	#DIV/0!	#DIV/0!	#DIV/0!	#DIV/0!	#DIV/0!	#DIV/0!	#DIV/0!	#DIV/0!	#DIV/0!	#DIV/0!
NAC11	#DIV/0!	#DIV/0!	#DIV/0!	#DIV/0!	#DIV/0!	#DIV/0!	#DIV/0!	#DIV/0!	#DIV/0!	#DIV/0!	#DIV/0!	#DIV/0!	#DIV/0!	#DIV/0!	#DIV/0!	#DIV/0!	#DIV/0!	#DIV/0!	#DIV/0!	#DIV/0!	#DIV/0!	#DIV/0!	#DIV/0!	#DIV/0!	#DIV/0!	#DIV/0!	#DIV/0!	#DIV/0!	#DIV/0!	#DIV/0!	#DIV/0!	#DIV/0!	#DIV/0!	#DIV/0!	#DIV/0!	#DIV/0!	#DIV/0!	#DIV/0!	#DIV/0!	#DIV/0!	#DIV/0!	#DIV/0!	#DIV/0!	#DIV/0!	#DIV/0!	#DIV/0!	#DIV/0!	#DIV/0!	#DIV/0!
NAC12	-0.348395	-0.5154	0.474798	0.212129	-0.201939	-0.130259	0.575798	0.295989	-0.0342855	0.615833	-0.229316	#DIV/0!	0.124372	0.421119	0.035769	0.157923	0.45274	-0.0515461	0.331009	0.0124891	0.646805	0.013477	0.375994	0.27596	-0.157205	-0.229345	0.228582	0.248939	-0.0993519	0.439869	-0.093738	-0.288308	0.0699676	0.414236	0.6057	0.391346	0.547219	-0.181898	0.0346176	0.178625	0.539914	#DIV/0!	-0.239903	0.145098	0.433939	#DIV/0!	-0.147986	#DIV/0!	0.433939
NAC13	#DIV/0!	#DIV/0!	#DIV/0!	#DIV/0!	#DIV/0!	#DIV/0!	#DIV/0!	#DIV/0!	#DIV/0!	#DIV/0!	#DIV/0!	#DIV/0!	#DIV/0!	#DIV/0!	#DIV/0!	#DIV/0!	#DIV/0!	#DIV/0!	#DIV/0!	#DIV/0!	#DIV/0!	#DIV/0!	#DIV/0!	#DIV/0!	#DIV/0!	#DIV/0!	#DIV/0!	#DIV/0!	#DIV/0!	#DIV/0!	#DIV/0!	#DIV/0!	#DIV/0!	#DIV/0!	#DIV/0!	#DIV/0!	#DIV/0!	#DIV/0!	#DIV/0!	#DIV/0!	#DIV/0!	#DIV/0!	#DIV/0!	#DIV/0!	#DIV/0!	#DIV/0!	#DIV/0!	#DIV/0!	#DIV/0!
NAC14	-0.44355	-0.329983	0.253898	0.0538855	-0.288922	-0.351191	0.770971	0.884113	-0.155884	0.563648	-0.467074	#DIV/0!	-0.0754645	-0.0156684	-0.203578	-0.305406	0.544406	-0.468212	0.310518	-0.13491	0.500557	-0.23031	0.531038	0.847208	-0.354121	-0.482245	-0.30753	0.0532512	-0.0795779	0.902458	-0.347343	-0.510004	-0.143368	0.0387528	0.657644	-0.0262503	0.439978	-0.0434276	-0.345715	-0.146423	0.249622	#DIV/0!	-0.449322	0.850206	0.0298319	#DIV/0!	-0.212774	#DIV/0!	0.0298319
NAC15	-0.794599	-0.656285	0.740031	0.794904	-0.0621705	0.408009	0.465618	0.187051	0.566294	-0.178838	0.326864	#DIV/0!	0.658736	0.470169	0.697308	-0.795579	0.321254	0.656649	0.864408	-0.836175	0.296499	0.760651	-0.0835735	0.214107	0.523408	0.595497	-0.697875	0.811024	0.39361	0.125738	0.63906	0.546923	0.822299	0.552123	0.379745	0.447144	0.666209	0.858924	-0.00894801	0.587431	0.19454	#DIV/0!	0.617716	0.24313	0.144725	#DIV/0!	-0.0756638	#DIV/0!	0.144725
NAC16	-0.272532	-0.204867	0.491096	0.0645471	-0.358534	-0.21377	0.798371	0.454185	-0.324286	0.746904	-0.398399	#DIV/0!	-0.0444319	0.77114	0.505895	-0.197434	0.878325	0.0245805	0.484368	-0.332523	0.95715	0.0696718	0.058603	-0.108459	-0.277919	-0.375624	-0.223351	0.271415	0.52285	-0.025359	-0.301367	-0.479266	-0.000400976	0.7853	0.848493	0.828362	0.553066	0.0711526	0.688166	0.359222	0.98482	#DIV/0!	-0.390457	0.171102	0.936083	#DIV/0!	-0.354711	#DIV/0!	0.936083
NAC17	#DIV/0!	#DIV/0!	#DIV/0!	#DIV/0!	#DIV/0!	#DIV/0!	#DIV/0!	#DIV/0!	#DIV/0!	#DIV/0!	#DIV/0!	#DIV/0!	#DIV/0!	#DIV/0!	#DIV/0!	#DIV/0!	#DIV/0!	#DIV/0!	#DIV/0!	#DIV/0!	#DIV/0!	#DIV/0!	#DIV/0!	#DIV/0!	#DIV/0!	#DIV/0!	#DIV/0!	#DIV/0!	#DIV/0!	#DIV/0!	#DIV/0!	#DIV/0!	#DIV/0!	#DIV/0!	#DIV/0!	#DIV/0!	#DIV/0!	#DIV/0!	#DIV/0!	#DIV/0!	#DIV/0!	#DIV/0!	#DIV/0!	#DIV/0!	#DIV/0!	#DIV/0!	#DIV/0!	#DIV/0!	#DIV/0!
NAC18	-0.512442	-0.547624	0.448401	0.381189	0.831014	0.72956	0.0708864	-0.0421247	-0.290043	-0.27764	0.628047	#DIV/0!	0.542486	0.463243	0.0960906	-0.368545	0.236231	0.1708	0.272001	-0.523956	0.346073	-0.203837	-0.181873	0.0598904	0.610128	0.250678	-0.398929	0.467277	0.683622	0.140704	0.284945	0.150207	-0.0153987	0.128919	0.42651	0.276969	-0.120719	-0.266553	-0.165153	0.736756	0.30975	#DIV/0!	-0.140097	0.0216512	0.330335	#DIV/0!	0.815199	#DIV/0!	0.330335
NAC19	#DIV/0!	#DIV/0!	#DIV/0!	#DIV/0!	#DIV/0!	#DIV/0!	#DIV/0!	#DIV/0!	#DIV/0!	#DIV/0!	#DIV/0!	#DIV/0!	#DIV/0!	#DIV/0!	#DIV/0!	#DIV/0!	#DIV/0!	#DIV/0!	#DIV/0!	#DIV/0!	#DIV/0!	#DIV/0!	#DIV/0!	#DIV/0!	#DIV/0!	#DIV/0!	#DIV/0!	#DIV/0!	#DIV/0!	#DIV/0!	#DIV/0!	#DIV/0!	#DIV/0!	#DIV/0!	#DIV/0!	#DIV/0!	#DIV/0!	#DIV/0!	#DIV/0!	#DIV/0!	#DIV/0!	#DIV/0!	#DIV/0!	#DIV/0!	#DIV/0!	#DIV/0!	#DIV/0!	#DIV/0!	#DIV/0!
NAC20	#DIV/0!	#DIV/0!	#DIV/0!	#DIV/0!	#DIV/0!	#DIV/0!	#DIV/0!	#DIV/0!	#DIV/0!	#DIV/0!	#DIV/0!	#DIV/0!	#DIV/0!	#DIV/0!	#DIV/0!	#DIV/0!	#DIV/0!	#DIV/0!	#DIV/0!	#DIV/0!	#DIV/0!	#DIV/0!	#DIV/0!	#DIV/0!	#DIV/0!	#DIV/0!	#DIV/0!	#DIV/0!	#DIV/0!	#DIV/0!	#DIV/0!	#DIV/0!	#DIV/0!	#DIV/0!	#DIV/0!	#DIV/0!	#DIV/0!	#DIV/0!	#DIV/0!	#DIV/0!	#DIV/0!	#DIV/0!	#DIV/0!	#DIV/0!	#DIV/0!	#DIV/0!	#DIV/0!	#DIV/0!	#DIV/0!
NAC21	-0.675289	-0.714244	0.848091	0.883479	0.0883478	0.632165	0.222084	-0.27822	0.651745	-0.259235	0.563724	#DIV/0!	0.815422	0.76427	0.881887	-0.498408	0.159215	0.955258	0.829296	-0.747415	0.335453	0.866997	-0.16579	-0.252189	0.709502	0.791635	-0.364884	0.924536	0.469016	-0.316464	0.830241	0.726924	0.928842	0.76041	0.27994	0.720555	0.660621	0.749308	0.298095	0.82849	0.366423	#DIV/0!	0.75857	-0.281975	0.421723	#DIV/0!	0.0645482	#DIV/0!	0.421723
NAC22	#DIV/0!	#DIV/0!	#DIV/0!	#DIV/0!	#DIV/0!	#DIV/0!	#DIV/0!	#DIV/0!	#DIV/0!	#DIV/0!	#DIV/0!	#DIV/0!	#DIV/0!	#DIV/0!	#DIV/0!	#DIV/0!	#DIV/0!	#DIV/0!	#DIV/0!	#DIV/0!	#DIV/0!	#DIV/0!	#DIV/0!	#DIV/0!	#DIV/0!	#DIV/0!	#DIV/0!	#DIV/0!	#DIV/0!	#DIV/0!	#DIV/0!	#DIV/0!	#DIV/0!	#DIV/0!	#DIV/0!	#DIV/0!	#DIV/0!	#DIV/0!	#DIV/0!	#DIV/0!	#DIV/0!	#DIV/0!	#DIV/0!	#DIV/0!	#DIV/0!	#DIV/0!	#DIV/0!	#DIV/0!	#DIV/0!
NAC23	-0.537156	-0.439185	0.601682	0.213015	-0.27271	-0.158624	0.947691	0.71549	-0.249857	0.710634	-0.361761	#DIV/0!	0.0904556	0.647699	0.350569	-0.391755	0.893013	-0.0949911	0.603043	-0.437785	0.96715	-0.00785829	0.289713	0.331775	-0.211946	-0.379668	-0.400125	0.364413	0.454351	0.405763	-0.251147	-0.480634	0.0240093	0.639213	0.977488	0.653495	0.651043	0.0799375	0.307876	0.343884	0.861609	#DIV/0!	-0.423291	0.518781	0.72845	#DIV/0!	-0.23278	#DIV/0!	0.72845
NAC24	-0.378341	-0.410528	0.122442	0.246028	0.858153	0.633047	-0.181676	-0.0752995	-0.228464	-0.482626	0.629558	#DIV/0!	0.407368	-0.0665029	-0.30195	-0.270022	-0.0643302	-0.0153858	6.22649e-05	-0.292584	-0.119212	-0.271486	-0.244268	0.304666	0.57372	0.292261	-0.297783	0.224641	0.267076	0.40234	0.283436	0.248127	-0.0903932	-0.331663	0.0532082	-0.258334	-0.393841	-0.323817	-0.644312	0.394075	-0.234233	#DIV/0!	-0.0434797	0.119084	-0.244268	#DIV/0!	0.833295	#DIV/0!	-0.244268
NAC25	0.436023	0.387174	-0.489137	-0.597025	-0.451105	-0.754017	0.102977	0.416524	-0.261307	0.547885	-0.723272	#DIV/0!	-0.644887	-0.540843	-0.674759	0.538104	-0.0706974	-0.79012	-0.494406	0.731157	-0.0638529	-0.575091	0.587455	0.422055	-0.783614	-0.766721	0.505906	-0.676251	-0.672555	0.470012	-0.702524	-0.701697	-0.599698	-0.439906	-0.0467165	-0.472743	-0.0807034	-0.513392	-0.224065	-0.797251	-0.154264	#DIV/0!	-0.598635	0.355601	-0.273745	#DIV/0!	-0.36871	#DIV/0!	-0.273745
NAC26	-0.687593	-0.761049	0.597337	0.815291	0.743106	0.935035	-0.176428	-0.252905	0.536386	-0.732272	0.907286	#DIV/0!	0.932094	0.27136	0.253382	-0.492873	-0.328923	0.567656	0.470696	-0.594112	-0.0763465	0.251349	0.166106	0.213783	0.928929	0.761345	-0.396829	0.727451	0.365226	0.0983783	0.837438	0.73274	0.543656	0.0263623	0.0526316	0.0775364	0.177857	0.255713	-0.43835	0.687199	-0.156872	#DIV/0!	0.525761	-0.0181948	-0.135508	#DIV/0!	0.778612	#DIV/0!	-0.135508
NAC27	#DIV/0!	#DIV/0!	#DIV/0!	#DIV/0!	#DIV/0!	#DIV/0!	#DIV/0!	#DIV/0!	#DIV/0!	#DIV/0!	#DIV/0!	#DIV/0!	#DIV/0!	#DIV/0!	#DIV/0!	#DIV/0!	#DIV/0!	#DIV/0!	#DIV/0!	#DIV/0!	#DIV/0!	#DIV/0!	#DIV/0!	#DIV/0!	#DIV/0!	#DIV/0!	#DIV/0!	#DIV/0!	#DIV/0!	#DIV/0!	#DIV/0!	#DIV/0!	#DIV/0!	#DIV/0!	#DIV/0!	#DIV/0!	#DIV/0!	#DIV/0!	#DIV/0!	#DIV/0!	#DIV/0!	#DIV/0!	#DIV/0!	#DIV/0!	#DIV/0!	#DIV/0!	#DIV/0!	#DIV/0!	#DIV/0!
NAC28	-0.391037	-0.402481	0.220194	0.31138	0.531043	0.417574	-0.0458434	0.242996	0.195104	-0.363537	0.363319	#DIV/0!	0.440732	-0.10042	-0.242629	-0.282555	-0.326942	-0.163076	0.104779	-0.170111	-0.0344419	-0.41223	0.746986	0.606242	0.329869	0.0465837	-0.26194	0.193301	0.130136	0.448201	0.191031	0.0564078	-0.0807646	-0.358418	0.15006	-0.260672	0.0544462	-0.188865	-0.559003	0.126165	-0.179475	#DIV/0!	-0.132585	0.44706	-0.255606	#DIV/0!	0.651302	#DIV/0!	-0.255606
NAC29	-0.505163	-0.408585	0.700976	0.335122	-0.31692	-0.0263241	0.849101	0.441645	-0.0894369	0.591652	-0.221675	#DIV/0!	0.202999	0.875405	0.704055	-0.431621	0.870071	0.259969	0.722922	-0.578049	0.963235	0.307148	0.0499686	-0.0545862	-0.053704	-0.126972	-0.420667	0.526408	0.623867	-0.0197678	-0.0412202	-0.236904	0.27545	0.8986	0.885757	0.914329	0.720737	0.339381	0.63985	0.541422	0.965098	#DIV/0!	-0.141985	0.205885	0.913013	#DIV/0!	-0.313818	#DIV/0!	0.913013
NAC30	#DIV/0!	#DIV/0!	#DIV/0!	#DIV/0!	#DIV/0!	#DIV/0!	#DIV/0!	#DIV/0!	#DIV/0!	#DIV/0!	#DIV/0!	#DIV/0!	#DIV/0!	#DIV/0!	#DIV/0!	#DIV/0!	#DIV/0!	#DIV/0!	#DIV/0!	#DIV/0!	#DIV/0!	#DIV/0!	#DIV/0!	#DIV/0!	#DIV/0!	#DIV/0!	#DIV/0!	#DIV/0!	#DIV/0!	#DIV/0!	#DIV/0!	#DIV/0!	#DIV/0!	#DIV/0!	#DIV/0!	#DIV/0!	#DIV/0!	#DIV/0!	#DIV/0!	#DIV/0!	#DIV/0!	#DIV/0!	#DIV/0!	#DIV/0!	#DIV/0!	#DIV/0!	#DIV/0!	#DIV/0!	#DIV/0!
NAC31	-0.461582	-0.405335	0.658299	0.267823	-0.196379	0.00715914	0.802372	0.392018	-0.23835	0.608782	-0.186804	#DIV/0!	0.172216	0.878906	0.601956	-0.336268	0.887963	0.192288	0.630884	-0.515029	0.980547	0.185161	-0.0184828	-0.0881903	-0.0490196	-0.175406	-0.341618	0.474008	0.63709	0.00120156	-0.0973059	-0.296418	0.156878	0.851614	0.89622	0.895061	0.599918	0.156596	0.609632	0.566597	0.989148	#DIV/0!	-0.250756	0.147401	0.946472	#DIV/0!	-0.201924	#DIV/0!	0.946472
NAC32	0.454708	0.701137	-0.372466	-0.573254	-0.541924	-0.611587	0.217872	0.358475	-0.397604	0.426039	-0.660177	#DIV/0!	-0.639553	-0.0235515	0.136695	-0.0329795	0.32954	-0.359708	-0.185036	0.117879	0.17957	-0.212945	-0.0296104	-0.250876	-0.646437	-0.592882	-0.156336	-0.448618	0.206561	-0.346062	-0.644315	-0.582649	-0.40368	0.111276	0.0980448	0.14493	-0.0688868	0.060542	0.637008	-0.378035	0.301697	#DIV/0!	-0.43595	0.18148	0.311099	#DIV/0!	-0.553994	#DIV/0!	0.311099
NAC33	-0.595193	-0.648693	0.76728	0.833225	0.194992	0.696973	0.0870153	-0.412494	0.58489	-0.354297	0.65012	#DIV/0!	0.798438	0.732621	0.848301	-0.445934	0.100548	0.979202	0.734976	-0.718079	0.243169	0.846174	-0.325037	-0.370479	0.767848	0.846105	-0.326383	0.881946	0.491379	-0.414008	0.850962	0.78096	0.889108	0.705297	0.175475	0.680796	0.507373	0.686376	0.300618	0.850804	0.305946	#DIV/0!	0.778407	-0.404716	0.394426	#DIV/0!	0.148637	#DIV/0!	0.394426
NAC34	-0.417504	-0.336194	0.56167	0.21262	-0.630811	-0.359495	0.933812	0.620194	0.00734762	0.791174	-0.521138	#DIV/0!	0.00296993	0.59899	0.47976	-0.270386	0.813057	0.0452535	0.627487	-0.320478	0.86625	0.285996	0.28216	0.205947	-0.338668	-0.311422	-0.233334	0.335278	0.207416	0.253918	-0.199398	-0.381096	0.230067	0.74727	0.813807	0.681418	0.821942	0.332934	0.45283	0.184372	0.792414	#DIV/0!	-0.184212	0.385372	0.670023	#DIV/0!	-0.597042	#DIV/0!	0.670023
NAC35	#DIV/0!	#DIV/0!	#DIV/0!	#DIV/0!	#DIV/0!	#DIV/0!	#DIV/0!	#DIV/0!	#DIV/0!	#DIV/0!	#DIV/0!	#DIV/0!	#DIV/0!	#DIV/0!	#DIV/0!	#DIV/0!	#DIV/0!	#DIV/0!	#DIV/0!	#DIV/0!	#DIV/0!	#DIV/0!	#DIV/0!	#DIV/0!	#DIV/0!	#DIV/0!	#DIV/0!	#DIV/0!	#DIV/0!	#DIV/0!	#DIV/0!	#DIV/0!	#DIV/0!	#DIV/0!	#DIV/0!	#DIV/0!	#DIV/0!	#DIV/0!	#DIV/0!	#DIV/0!	#DIV/0!	#DIV/0!	#DIV/0!	#DIV/0!	#DIV/0!	#DIV/0!	#DIV/0!	#DIV/0!	#DIV/0!
NAC36	#DIV/0!	#DIV/0!	#DIV/0!	#DIV/0!	#DIV/0!	#DIV/0!	#DIV/0!	#DIV/0!	#DIV/0!	#DIV/0!	#DIV/0!	#DIV/0!	#DIV/0!	#DIV/0!	#DIV/0!	#DIV/0!	#DIV/0!	#DIV/0!	#DIV/0!	#DIV/0!	#DIV/0!	#DIV/0!	#DIV/0!	#DIV/0!	#DIV/0!	#DIV/0!	#DIV/0!	#DIV/0!	#DIV/0!	#DIV/0!	#DIV/0!	#DIV/0!	#DIV/0!	#DIV/0!	#DIV/0!	#DIV/0!	#DIV/0!	#DIV/0!	#DIV/0!	#DIV/0!	#DIV/0!	#DIV/0!	#DIV/0!	#DIV/0!	#DIV/0!	#DIV/0!	#DIV/0!	#DIV/0!	#DIV/0!
NAC37	#DIV/0!	#DIV/0!	#DIV/0!	#DIV/0!	#DIV/0!	#DIV/0!	#DIV/0!	#DIV/0!	#DIV/0!	#DIV/0!	#DIV/0!	#DIV/0!	#DIV/0!	#DIV/0!	#DIV/0!	#DIV/0!	#DIV/0!	#DIV/0!	#DIV/0!	#DIV/0!	#DIV/0!	#DIV/0!	#DIV/0!	#DIV/0!	#DIV/0!	#DIV/0!	#DIV/0!	#DIV/0!	#DIV/0!	#DIV/0!	#DIV/0!	#DIV/0!	#DIV/0!	#DIV/0!	#DIV/0!	#DIV/0!	#DIV/0!	#DIV/0!	#DIV/0!	#DIV/0!	#DIV/0!	#DIV/0!	#DIV/0!	#DIV/0!	#DIV/0!	#DIV/0!	#DIV/0!	#DIV/0!	#DIV/0!
NAC38	-0.287288	0.0352376	0.138752	0.228511	0.0236621	0.196327	0.139877	0.281262	0.183038	-0.347699	0.140432	#DIV/0!	0.201145	0.0579371	0.417894	-0.78389	0.0984208	0.195873	0.356303	-0.613043	-0.027388	0.211706	-0.0632905	0.110297	0.231339	0.2141	-0.8254	0.257812	0.528593	-0.121333	0.190776	0.211399	0.242428	0.078961	0.0886559	0.0791094	0.105847	0.607294	0.0816644	0.18494	-0.0384012	#DIV/0!	0.221344	0.380419	-0.0438435	#DIV/0!	0.0144354	#DIV/0!	-0.0438435
NAC39	-0.635833	-0.521631	0.58168	0.333082	-0.418104	-0.231093	0.937519	0.812294	0.0756224	0.603901	-0.388732	#DIV/0!	0.148404	0.362768	0.23579	-0.462187	0.694346	-0.0992831	0.650948	-0.39867	0.730136	0.139062	0.48545	0.651253	-0.205659	-0.268084	-0.417986	0.377747	0.127411	0.671842	-0.11725	-0.323565	0.206233	0.455251	0.820723	0.374805	0.777617	0.290934	-0.0317425	0.14079	0.525747	#DIV/0!	-0.19931	0.714607	0.333221	#DIV/0!	-0.350652	#DIV/0!	0.333221
NAC40	0.464945	0.267019	-0.396595	-0.416787	-0.256128	-0.470442	-0.196581	-0.0170564	-0.0260175	0.300153	-0.400332	#DIV/0!	-0.404986	-0.421172	-0.56668	0.721143	-0.3636	-0.479142	-0.506871	0.773734	-0.200903	-0.413072	0.543779	0.142021	-0.501059	-0.449882	0.742639	-0.528774	-0.701667	0.179887	-0.390303	-0.380064	-0.400303	-0.384788	-0.253216	-0.391365	-0.0975228	-0.514087	-0.167571	-0.610928	-0.216833	#DIV/0!	-0.319935	-0.0500352	-0.256128	#DIV/0!	-0.177595	#DIV/0!	-0.256128
NAC41	0.74857	0.473903	-0.59671	-0.59876	-0.166667	-0.427324	-0.469528	-0.472082	-0.27166	0.250328	-0.289125	#DIV/0!	-0.558078	-0.382126	-0.546298	0.995689	-0.328102	-0.311786	-0.731498	0.898709	-0.343082	-0.268793	-0.166667	-0.384344	-0.440525	-0.299008	0.989649	-0.639206	-0.704731	-0.188353	-0.369796	-0.247314	-0.425108	-0.31557	-0.50675	-0.326033	-0.450109	-0.632053	0.0390706	-0.525389	-0.235145	#DIV/0!	-0.208187	-0.570148	-0.166667	#DIV/0!	-0.194174	#DIV/0!	-0.166667
NAC42	-0.519929	-0.541589	0.584954	0.41663	0.579578	0.591242	0.251059	0.106941	-0.141451	-0.0812714	0.435992	#DIV/0!	0.540124	0.649632	0.297413	-0.376195	0.279318	0.180264	0.411496	-0.526809	0.568586	-0.190105	0.214793	0.048009	0.450173	0.10136	-0.387374	0.512112	0.74503	0.0254871	0.205851	0.0045083	0.0256838	0.334001	0.59883	0.503866	0.193287	-0.153433	0.119507	0.70888	0.561077	#DIV/0!	-0.206774	0.0981937	0.566889	#DIV/0!	0.620143	#DIV/0!	0.566889
NAC43	-0.624161	-0.71969	0.751177	0.819128	0.540574	0.892001	-0.0290222	-0.449068	0.419608	-0.48207	0.834023	#DIV/0!	0.881137	0.717967	0.672517	-0.421997	0.0240383	0.868764	0.628001	-0.708833	0.232721	0.572326	-0.273438	-0.305961	0.896551	0.821436	-0.328087	0.864617	0.60204	-0.329402	0.841818	0.742631	0.703959	0.541996	0.203265	0.591862	0.312352	0.402612	0.139654	0.945486	0.282909	#DIV/0!	0.610492	-0.392686	0.378644	#DIV/0!	0.506857	#DIV/0!	0.378644
NAC44	-0.319946	-0.396611	0.392659	0.685556	0.0486572	0.516253	-0.278706	-0.555379	0.870832	-0.585304	0.590363	#DIV/0!	0.635892	0.173138	0.536233	-0.226701	-0.403721	0.871277	0.425101	-0.362071	-0.325468	0.869659	-0.205079	-0.249347	0.663435	0.912028	-0.0761368	0.590373	-0.0490801	-0.363174	0.885951	0.935332	0.896865	0.262874	-0.353595	0.155852	0.330839	0.743438	-0.0317078	0.387843	-0.289339	#DIV/0!	0.999798	-0.42685	-0.205079	#DIV/0!	0.0183675	#DIV/0!	-0.205079
NAC45	-0.435784	-0.489692	0.589114	0.751194	-0.110523	0.44908	-1.64883e-05	-0.420361	0.825623	-0.342807	0.46493	#DIV/0!	0.648855	0.447782	0.754725	-0.311504	-0.110258	0.938268	0.630916	-0.498915	-0.0106238	0.973878	-0.202625	-0.297166	0.590929	0.836493	-0.157717	0.721472	0.110374	-0.387426	0.833539	0.826517	0.969274	0.565026	-0.079666	0.456416	0.564475	0.839866	0.210712	0.522811	0.0344114	#DIV/0!	0.939553	-0.386703	0.103272	#DIV/0!	-0.142673	#DIV/0!	0.103272
NAC46	-0.692166	-0.656655	0.745957	0.493148	-0.395206	-0.0875789	0.905674	0.584651	0.191564	0.577253	-0.242325	#DIV/0!	0.302884	0.58323	0.436585	-0.403899	0.707611	0.17306	0.769043	-0.468132	0.797609	0.369732	0.335992	0.425619	-0.0471041	-0.0620694	-0.321929	0.559286	0.179563	0.481581	0.0791252	-0.135976	0.415003	0.675855	0.821133	0.590542	0.879453	0.381909	0.122556	0.348639	0.64215	#DIV/0!	-0.00359026	0.451089	0.49434	#DIV/0!	-0.350004	#DIV/0!	0.49434
NAC47	-0.259866	-0.343484	0.119703	0.28923	1	0.817699	-0.445433	-0.354815	-0.0920881	-0.701048	0.82556	#DIV/0!	0.523497	0.0293943	-0.170777	-0.184239	-0.328102	0.155518	-0.0597324	-0.268672	-0.220434	-0.268793	-0.166667	0.0270189	0.723652	0.432287	-0.203181	0.258289	0.382324	0.0323292	0.423766	0.398862	-0.0482506	-0.31557	-0.108506	-0.174932	-0.450109	-0.324481	-0.45574	0.491508	-0.235145	#DIV/0!	0.0687017	-0.146023	-0.166667	#DIV/0!	0.98885	#DIV/0!	-0.166667
NAC48	-0.208551	0.0695514	0.224253	0.0613586	0.0698446	0.153316	0.335358	0.283353	-0.28254	0.0124056	0.0218302	#DIV/0!	0.0669634	0.467182	0.533169	-0.635492	0.513474	0.129684	0.347401	-0.617212	0.426528	0.0310765	-0.262317	-0.202169	0.0952059	-0.0455018	-0.73316	0.238895	0.856071	-0.304706	-0.0748015	-0.116766	-0.00317737	0.400013	0.43209	0.493007	0.0695305	0.29796	0.514271	0.407552	0.504646	#DIV/0!	-0.152541	0.205355	0.535742	#DIV/0!	0.0312076	#DIV/0!	0.535742
NAC49	-0.476083	-0.505757	0.69903	0.638631	-0.168634	0.340534	0.326555	-0.256911	0.415761	0.0362311	0.282473	#DIV/0!	0.512508	0.766681	0.865338	-0.326627	0.395123	0.855538	0.721806	-0.599563	0.423492	0.897859	-0.440284	-0.420816	0.435811	0.599978	-0.222478	0.742549	0.379293	-0.379076	0.586561	0.526058	0.812718	0.868378	0.300049	0.793181	0.604027	0.691077	0.502698	0.694138	0.492273	#DIV/0!	0.633901	-0.372512	0.552472	#DIV/0!	-0.237493	#DIV/0!	0.552472
NAC50	#DIV/0!	#DIV/0!	#DIV/0!	#DIV/0!	#DIV/0!	#DIV/0!	#DIV/0!	#DIV/0!	#DIV/0!	#DIV/0!	#DIV/0!	#DIV/0!	#DIV/0!	#DIV/0!	#DIV/0!	#DIV/0!	#DIV/0!	#DIV/0!	#DIV/0!	#DIV/0!	#DIV/0!	#DIV/0!	#DIV/0!	#DIV/0!	#DIV/0!	#DIV/0!	#DIV/0!	#DIV/0!	#DIV/0!	#DIV/0!	#DIV/0!	#DIV/0!	#DIV/0!	#DIV/0!	#DIV/0!	#DIV/0!	#DIV/0!	#DIV/0!	#DIV/0!	#DIV/0!	#DIV/0!	#DIV/0!	#DIV/0!	#DIV/0!	#DIV/0!	#DIV/0!	#DIV/0!	#DIV/0!	#DIV/0!
NAC51	-0.585585	-0.681864	0.570925	0.833703	0.649884	0.946772	-0.297036	-0.496989	0.640214	-0.794252	0.957164	#DIV/0!	0.926047	0.320771	0.414244	-0.418188	-0.376371	0.789571	0.470537	-0.585947	-0.176106	0.507325	-0.101174	-0.0681624	0.984506	0.939301	-0.303867	0.759303	0.329842	-0.169585	0.961499	0.915793	0.713082	0.146808	-0.115046	0.165349	0.165199	0.41723	-0.266553	0.726149	-0.186805	#DIV/0!	0.758956	-0.289134	-0.109206	#DIV/0!	0.643716	#DIV/0!	-0.109206
NAC52	-0.251463	-0.226526	0.531561	0.15966	-0.166667	0.026455	0.593316	0.153939	-0.27166	0.528614	-0.138763	#DIV/0!	0.101299	0.891237	0.646407	-0.184239	0.767165	0.264905	0.48647	-0.412913	0.873413	0.192549	-0.166667	-0.384344	-0.0423014	-0.133613	-0.203181	0.383045	0.661331	-0.303613	-0.097537	-0.247314	0.116296	0.853207	0.721181	0.926972	0.450109	0.110398	0.795024	0.559377	0.974877	#DIV/0!	-0.208187	-0.11408	1	#DIV/0!	-0.194174	#DIV/0!	1
NAC53	-0.654327	-0.566386	0.645376	0.464366	-0.428307	-0.101549	0.839939	0.518702	0.187137	0.48155	-0.218456	#DIV/0!	0.247876	0.469573	0.44915	-0.473465	0.717622	0.238838	0.742325	-0.513308	0.641383	0.517174	0.0323751	0.366023	-0.011296	0.0530146	-0.400936	0.533758	0.142661	0.446411	0.131179	-0.0136243	0.489405	0.634174	0.678541	0.500838	0.765727	0.517812	0.0750923	0.314856	0.489142	#DIV/0!	0.141608	0.409528	0.355596	#DIV/0!	-0.429423	#DIV/0!	0.355596
NAC54	-0.251463	-0.226526	0.531561	0.15966	-0.166667	0.026455	0.593316	0.153939	-0.27166	0.528614	-0.138763	#DIV/0!	0.101299	0.891237	0.646407	-0.184239	0.767165	0.264905	0.48647	-0.412913	0.873413	0.192549	-0.166667	-0.384344	-0.0423014	-0.133613	-0.203181	0.383045	0.661331	-0.303613	-0.097537	-0.247314	0.116296	0.853207	0.721181	0.926972	0.450109	0.110398	0.795024	0.559377	0.974877	#DIV/0!	-0.208187	-0.11408	1	#DIV/0!	-0.194174	#DIV/0!	1
NAC55	#DIV/0!	#DIV/0!	#DIV/0!	#DIV/0!	#DIV/0!	#DIV/0!	#DIV/0!	#DIV/0!	#DIV/0!	#DIV/0!	#DIV/0!	#DIV/0!	#DIV/0!	#DIV/0!	#DIV/0!	#DIV/0!	#DIV/0!	#DIV/0!	#DIV/0!	#DIV/0!	#DIV/0!	#DIV/0!	#DIV/0!	#DIV/0!	#DIV/0!	#DIV/0!	#DIV/0!	#DIV/0!	#DIV/0!	#DIV/0!	#DIV/0!	#DIV/0!	#DIV/0!	#DIV/0!	#DIV/0!	#DIV/0!	#DIV/0!	#DIV/0!	#DIV/0!	#DIV/0!	#DIV/0!	#DIV/0!	#DIV/0!	#DIV/0!	#DIV/0!	#DIV/0!	#DIV/0!	#DIV/0!	#DIV/0!
NAC56	#DIV/0!	#DIV/0!	#DIV/0!	#DIV/0!	#DIV/0!	#DIV/0!	#DIV/0!	#DIV/0!	#DIV/0!	#DIV/0!	#DIV/0!	#DIV/0!	#DIV/0!	#DIV/0!	#DIV/0!	#DIV/0!	#DIV/0!	#DIV/0!	#DIV/0!	#DIV/0!	#DIV/0!	#DIV/0!	#DIV/0!	#DIV/0!	#DIV/0!	#DIV/0!	#DIV/0!	#DIV/0!	#DIV/0!	#DIV/0!	#DIV/0!	#DIV/0!	#DIV/0!	#DIV/0!	#DIV/0!	#DIV/0!	#DIV/0!	#DIV/0!	#DIV/0!	#DIV/0!	#DIV/0!	#DIV/0!	#DIV/0!	#DIV/0!	#DIV/0!	#DIV/0!	#DIV/0!	#DIV/0!	#DIV/0!
NAC57	-0.457743	-0.514336	0.610745	0.776346	-0.079562	0.481694	-0.00597222	-0.419255	0.844071	-0.366942	0.493315	#DIV/0!	0.682364	0.459237	0.759356	-0.327371	-0.130178	0.945494	0.64396	-0.514982	-0.00657385	0.960718	-0.16254	-0.28192	0.617688	0.848425	-0.171292	0.742235	0.129916	-0.384035	0.853642	0.838071	0.974478	0.560013	-0.0703394	0.459341	0.574322	0.836785	0.198779	0.543003	0.0360923	#DIV/0!	0.940815	-0.376974	0.104676	#DIV/0!	-0.105225	#DIV/0!	0.104676
NAC58	#DIV/0!	#DIV/0!	#DIV/0!	#DIV/0!	#DIV/0!	#DIV/0!	#DIV/0!	#DIV/0!	#DIV/0!	#DIV/0!	#DIV/0!	#DIV/0!	#DIV/0!	#DIV/0!	#DIV/0!	#DIV/0!	#DIV/0!	#DIV/0!	#DIV/0!	#DIV/0!	#DIV/0!	#DIV/0!	#DIV/0!	#DIV/0!	#DIV/0!	#DIV/0!	#DIV/0!	#DIV/0!	#DIV/0!	#DIV/0!	#DIV/0!	#DIV/0!	#DIV/0!	#DIV/0!	#DIV/0!	#DIV/0!	#DIV/0!	#DIV/0!	#DIV/0!	#DIV/0!	#DIV/0!	#DIV/0!	#DIV/0!	#DIV/0!	#DIV/0!	#DIV/0!	#DIV/0!	#DIV/0!	#DIV/0!
NAC59	0.665129	0.41457	-0.607084	-0.404534	0.404569	0.115866	-0.89829	-0.80292	-0.169185	-0.396608	0.289394	#DIV/0!	-0.224652	-0.439974	-0.509451	0.762117	-0.681014	-0.0707963	-0.769955	0.655936	-0.681753	-0.273848	-0.381567	-0.508272	0.0809693	0.127128	0.741534	-0.477867	-0.420451	-0.40385	0.00790441	0.181921	-0.328414	-0.5372	-0.779729	-0.476408	-0.778778	-0.585672	-0.157715	-0.251778	-0.533637	#DIV/0!	0.0501553	-0.731152	-0.381567	#DIV/0!	0.352616	#DIV/0!	-0.381567
NAC60	#DIV/0!	#DIV/0!	#DIV/0!	#DIV/0!	#DIV/0!	#DIV/0!	#DIV/0!	#DIV/0!	#DIV/0!	#DIV/0!	#DIV/0!	#DIV/0!	#DIV/0!	#DIV/0!	#DIV/0!	#DIV/0!	#DIV/0!	#DIV/0!	#DIV/0!	#DIV/0!	#DIV/0!	#DIV/0!	#DIV/0!	#DIV/0!	#DIV/0!	#DIV/0!	#DIV/0!	#DIV/0!	#DIV/0!	#DIV/0!	#DIV/0!	#DIV/0!	#DIV/0!	#DIV/0!	#DIV/0!	#DIV/0!	#DIV/0!	#DIV/0!	#DIV/0!	#DIV/0!	#DIV/0!	#DIV/0!	#DIV/0!	#DIV/0!	#DIV/0!	#DIV/0!	#DIV/0!	#DIV/0!	#DIV/0!
NAC61	#DIV/0!	#DIV/0!	#DIV/0!	#DIV/0!	#DIV/0!	#DIV/0!	#DIV/0!	#DIV/0!	#DIV/0!	#DIV/0!	#DIV/0!	#DIV/0!	#DIV/0!	#DIV/0!	#DIV/0!	#DIV/0!	#DIV/0!	#DIV/0!	#DIV/0!	#DIV/0!	#DIV/0!	#DIV/0!	#DIV/0!	#DIV/0!	#DIV/0!	#DIV/0!	#DIV/0!	#DIV/0!	#DIV/0!	#DIV/0!	#DIV/0!	#DIV/0!	#DIV/0!	#DIV/0!	#DIV/0!	#DIV/0!	#DIV/0!	#DIV/0!	#DIV/0!	#DIV/0!	#DIV/0!	#DIV/0!	#DIV/0!	#DIV/0!	#DIV/0!	#DIV/0!	#DIV/0!	#DIV/0!	#DIV/0!
NAC62	0.591331	0.725073	-0.492127	-0.383823	-0.374318	-0.300739	-0.378582	-0.29454	0.0689874	-0.150918	-0.210641	#DIV/0!	-0.412089	-0.238342	0.190836	0.121479	-0.256001	0.092388	-0.30971	0.199499	-0.423577	0.196393	-0.350998	-0.575753	-0.242611	0.0107382	0.07132	-0.365196	-0.0599893	-0.714495	-0.125989	0.0739244	-0.017661	-0.0575487	-0.539902	-0.0823106	-0.265551	0.306909	0.482884	-0.349052	-0.226647	#DIV/0!	0.217136	-0.334792	-0.106795	#DIV/0!	-0.432576	#DIV/0!	-0.106795
NAC63	-0.441923	-0.541627	0.429817	0.766307	0.480392	0.816654	-0.412502	-0.580731	0.779915	-0.828833	0.876757	#DIV/0!	0.824994	0.148624	0.380325	-0.314075	-0.530106	0.807302	0.377146	-0.446088	-0.374001	0.616554	-0.117922	-0.11333	0.901091	0.975079	-0.182459	0.650719	0.110982	-0.239591	0.972704	0.985915	0.772783	0.065878	-0.32956	0.0353137	0.148243	0.521145	-0.280015	0.539603	-0.370827	#DIV/0!	0.897146	-0.359001	-0.28412	#DIV/0!	0.469318	#DIV/0!	-0.28412
NAC64	-0.260052	-0.317781	0.361926	0.614671	-0.166667	0.334076	-0.179499	-0.472082	0.879442	-0.427287	0.405549	#DIV/0!	0.515346	0.164608	0.566026	-0.184239	-0.328102	0.826719	0.432477	-0.299746	-0.273969	0.916223	-0.166667	-0.251952	0.499564	0.807526	-0.031538	0.527351	-0.130536	-0.365461	0.783613	0.837708	0.895729	0.327258	-0.325767	0.191412	0.423237	0.803575	0.0665461	0.277345	-0.235145	#DIV/0!	0.972233	-0.390028	-0.166667	#DIV/0!	-0.194174	#DIV/0!	-0.166667
NAC65	-0.595445	-0.68476	0.585015	0.858327	0.531537	0.887179	-0.25494	-0.497056	0.709193	-0.755195	0.907831	#DIV/0!	0.910066	0.314316	0.465476	-0.425104	-0.343945	0.845717	0.517368	-0.593285	-0.186703	0.636499	-0.159058	-0.0768398	0.958446	0.978464	-0.295905	0.781011	0.261707	-0.168327	0.990615	0.959136	0.80602	0.20247	-0.13455	0.182248	0.233974	0.527542	-0.248296	0.699894	-0.202843	#DIV/0!	0.849334	-0.300782	-0.130871	#DIV/0!	0.514968	#DIV/0!	-0.130871
NAC66	0.425899	0.0999757	-0.214683	-0.128819	-0.12358	-0.0951015	-0.450608	-0.71653	0.138341	0.0438654	0.0478529	#DIV/0!	-0.133653	-0.10164	-0.158903	0.802996	-0.340744	0.22446	-0.352687	0.575252	-0.31653	0.265802	-0.351409	-0.510213	-0.0335982	0.209791	0.884387	-0.179762	-0.616413	-0.319411	0.136708	0.241984	0.121813	0.000986754	-0.502395	-0.0682466	-0.161059	-0.218508	0.0723405	-0.150137	-0.205664	#DIV/0!	0.308395	-0.785287	-0.104737	#DIV/0!	-0.178384	#DIV/0!	-0.104737
NAC67	-0.257047	-0.16085	0.0574149	-0.0817453	-0.367862	-0.479771	0.611289	0.847653	-0.0827927	0.520778	-0.554361	#DIV/0!	-0.202426	-0.244652	-0.363772	-0.14799	0.315577	-0.589533	0.123069	0.0853806	0.29565	-0.325167	0.688178	0.878056	-0.476348	-0.557995	-0.147782	-0.138284	-0.299295	0.886848	-0.422116	-0.545865	-0.235547	-0.162228	0.453467	-0.235669	0.355679	-0.102956	-0.420577	-0.38936	0.0508779	#DIV/0!	-0.459505	0.844405	-0.168326	#DIV/0!	-0.269088	#DIV/0!	-0.168326
NAC68	-0.0759817	-0.0526832	0.199074	-0.227524	-0.483847	-0.526832	0.784405	0.561515	-0.52815	0.948514	-0.660767	#DIV/0!	-0.361191	0.417662	0.0770737	0.0874505	0.870374	-0.332461	0.193023	0.0249882	0.818495	-0.144398	0.0484593	0.0972128	-0.575221	-0.640098	0.0447905	-0.0602669	0.115567	0.296282	-0.581692	-0.717973	-0.266436	0.501143	0.738689	0.492188	0.368635	-0.214109	0.414093	-0.00413915	0.777896	#DIV/0!	-0.604384	0.276076	0.674702	#DIV/0!	-0.483313	#DIV/0!	0.674702
NAC69	#DIV/0!	#DIV/0!	#DIV/0!	#DIV/0!	#DIV/0!	#DIV/0!	#DIV/0!	#DIV/0!	#DIV/0!	#DIV/0!	#DIV/0!	#DIV/0!	#DIV/0!	#DIV/0!	#DIV/0!	#DIV/0!	#DIV/0!	#DIV/0!	#DIV/0!	#DIV/0!	#DIV/0!	#DIV/0!	#DIV/0!	#DIV/0!	#DIV/0!	#DIV/0!	#DIV/0!	#DIV/0!	#DIV/0!	#DIV/0!	#DIV/0!	#DIV/0!	#DIV/0!	#DIV/0!	#DIV/0!	#DIV/0!	#DIV/0!	#DIV/0!	#DIV/0!	#DIV/0!	#DIV/0!	#DIV/0!	#DIV/0!	#DIV/0!	#DIV/0!	#DIV/0!	#DIV/0!	#DIV/0!	#DIV/0!
NAC70	#DIV/0!	#DIV/0!	#DIV/0!	#DIV/0!	#DIV/0!	#DIV/0!	#DIV/0!	#DIV/0!	#DIV/0!	#DIV/0!	#DIV/0!	#DIV/0!	#DIV/0!	#DIV/0!	#DIV/0!	#DIV/0!	#DIV/0!	#DIV/0!	#DIV/0!	#DIV/0!	#DIV/0!	#DIV/0!	#DIV/0!	#DIV/0!	#DIV/0!	#DIV/0!	#DIV/0!	#DIV/0!	#DIV/0!	#DIV/0!	#DIV/0!	#DIV/0!	#DIV/0!	#DIV/0!	#DIV/0!	#DIV/0!	#DIV/0!	#DIV/0!	#DIV/0!	#DIV/0!	#DIV/0!	#DIV/0!	#DIV/0!	#DIV/0!	#DIV/0!	#DIV/0!	#DIV/0!	#DIV/0!	#DIV/0!
NAC71	0.528972	0.777823	-0.59671	-0.547822	-0.166667	-0.32708	-0.254461	0.0845794	-0.27166	-0.122982	-0.289125	#DIV/0!	-0.516511	-0.382126	-0.0770272	-0.0744948	-0.13174	-0.311786	-0.405033	0.144109	-0.339898	-0.268793	-0.166667	-0.226734	-0.345032	-0.299008	-0.203181	-0.51445	0.121066	-0.385139	-0.405148	-0.247314	-0.396502	-0.31557	-0.339019	-0.272661	-0.450109	0.0407825	0.25837	-0.428865	-0.221978	#DIV/0!	-0.208187	0.0917713	-0.166667	#DIV/0!	-0.194174	#DIV/0!	-0.166667
NAC72	#DIV/0!	#DIV/0!	#DIV/0!	#DIV/0!	#DIV/0!	#DIV/0!	#DIV/0!	#DIV/0!	#DIV/0!	#DIV/0!	#DIV/0!	#DIV/0!	#DIV/0!	#DIV/0!	#DIV/0!	#DIV/0!	#DIV/0!	#DIV/0!	#DIV/0!	#DIV/0!	#DIV/0!	#DIV/0!	#DIV/0!	#DIV/0!	#DIV/0!	#DIV/0!	#DIV/0!	#DIV/0!	#DIV/0!	#DIV/0!	#DIV/0!	#DIV/0!	#DIV/0!	#DIV/0!	#DIV/0!	#DIV/0!	#DIV/0!	#DIV/0!	#DIV/0!	#DIV/0!	#DIV/0!	#DIV/0!	#DIV/0!	#DIV/0!	#DIV/0!	#DIV/0!	#DIV/0!	#DIV/0!	#DIV/0!
NAC73	#DIV/0!	#DIV/0!	#DIV/0!	#DIV/0!	#DIV/0!	#DIV/0!	#DIV/0!	#DIV/0!	#DIV/0!	#DIV/0!	#DIV/0!	#DIV/0!	#DIV/0!	#DIV/0!	#DIV/0!	#DIV/0!	#DIV/0!	#DIV/0!	#DIV/0!	#DIV/0!	#DIV/0!	#DIV/0!	#DIV/0!	#DIV/0!	#DIV/0!	#DIV/0!	#DIV/0!	#DIV/0!	#DIV/0!	#DIV/0!	#DIV/0!	#DIV/0!	#DIV/0!	#DIV/0!	#DIV/0!	#DIV/0!	#DIV/0!	#DIV/0!	#DIV/0!	#DIV/0!	#DIV/0!	#DIV/0!	#DIV/0!	#DIV/0!	#DIV/0!	#DIV/0!	#DIV/0!	#DIV/0!	#DIV/0!
NAC74	#DIV/0!	#DIV/0!	#DIV/0!	#DIV/0!	#DIV/0!	#DIV/0!	#DIV/0!	#DIV/0!	#DIV/0!	#DIV/0!	#DIV/0!	#DIV/0!	#DIV/0!	#DIV/0!	#DIV/0!	#DIV/0!	#DIV/0!	#DIV/0!	#DIV/0!	#DIV/0!	#DIV/0!	#DIV/0!	#DIV/0!	#DIV/0!	#DIV/0!	#DIV/0!	#DIV/0!	#DIV/0!	#DIV/0!	#DIV/0!	#DIV/0!	#DIV/0!	#DIV/0!	#DIV/0!	#DIV/0!	#DIV/0!	#DIV/0!	#DIV/0!	#DIV/0!	#DIV/0!	#DIV/0!	#DIV/0!	#DIV/0!	#DIV/0!	#DIV/0!	#DIV/0!	#DIV/0!	#DIV/0!	#DIV/0!
NAC75	#DIV/0!	#DIV/0!	#DIV/0!	#DIV/0!	#DIV/0!	#DIV/0!	#DIV/0!	#DIV/0!	#DIV/0!	#DIV/0!	#DIV/0!	#DIV/0!	#DIV/0!	#DIV/0!	#DIV/0!	#DIV/0!	#DIV/0!	#DIV/0!	#DIV/0!	#DIV/0!	#DIV/0!	#DIV/0!	#DIV/0!	#DIV/0!	#DIV/0!	#DIV/0!	#DIV/0!	#DIV/0!	#DIV/0!	#DIV/0!	#DIV/0!	#DIV/0!	#DIV/0!	#DIV/0!	#DIV/0!	#DIV/0!	#DIV/0!	#DIV/0!	#DIV/0!	#DIV/0!	#DIV/0!	#DIV/0!	#DIV/0!	#DIV/0!	#DIV/0!	#DIV/0!	#DIV/0!	#DIV/0!	#DIV/0!
NAC76	0.081115	0.152401	-0.102879	-0.42834	-0.493005	-0.660695	0.638432	0.575611	-0.632667	0.860016	-0.730617	#DIV/0!	-0.566462	0.0455749	-0.197389	0.132354	0.769626	-0.517951	-0.0393931	0.174777	0.520409	-0.225232	-0.143766	0.205702	-0.671689	-0.684901	0.0599531	-0.299262	-0.105805	0.439559	-0.686343	-0.731562	-0.401609	0.192982	0.497791	0.136098	0.0940688	-0.27276	0.156509	-0.263198	0.442908	#DIV/0!	-0.615824	0.353633	0.32495	#DIV/0!	-0.52163	#DIV/0!	0.32495
NAC77	-0.106483	-0.00471792	-0.00916025	-0.310757	-0.298407	-0.541955	0.674092	0.869386	-0.489739	0.724111	-0.662242	#DIV/0!	-0.382991	-0.0580434	-0.359107	-0.0460327	0.552547	-0.736937	0.00774883	0.127233	0.534313	-0.572518	0.549902	0.65665	-0.619855	-0.811192	-0.113705	-0.264664	-0.0490776	0.729554	-0.693477	-0.837273	-0.529703	-0.0540214	0.628736	-0.0417173	0.202572	-0.380324	-0.129831	-0.316171	0.364233	#DIV/0!	-0.801901	0.759017	0.177437	#DIV/0!	-0.219542	#DIV/0!	0.177437
NAC78	0.672671	0.37915	-0.489054	-0.414038	-0.21825	-0.327391	-0.526402	-0.618191	-0.00470794	0.121165	-0.166767	#DIV/0!	-0.403461	-0.333667	-0.376172	0.944034	-0.42965	-0.0610938	-0.60294	0.811388	-0.42819	0.00938842	-0.21825	-0.462926	-0.290186	-0.0541114	0.984532	-0.481296	-0.747744	-0.300657	-0.132514	0.0070221	-0.153887	-0.217207	-0.608398	-0.269144	-0.323089	-0.389876	0.0595417	-0.443201	-0.307922	#DIV/0!	0.0873507	-0.691681	-0.21825	#DIV/0!	-0.254271	#DIV/0!	-0.21825
NAC79	0.776061	0.548757	-0.700285	-0.705204	-0.237301	-0.568245	-0.408238	-0.295534	-0.339955	0.317812	-0.429316	#DIV/0!	-0.68053	-0.541012	-0.691748	0.972882	-0.305984	-0.501616	-0.797256	0.962274	-0.375594	-0.391836	-0.0725767	-0.203756	-0.579274	-0.448656	0.948403	-0.76274	-0.793627	-0.0136118	-0.511873	-0.383965	-0.546105	-0.448608	-0.494499	-0.474533	-0.484196	-0.678618	-0.0820709	-0.689741	-0.313683	#DIV/0!	-0.331055	-0.37791	-0.286432	#DIV/0!	-0.251589	#DIV/0!	-0.286432
NAC80	-0.259947	-0.261375	0.241888	0.00437374	-0.551729	-0.520383	0.726859	0.698063	-0.0161496	0.742892	-0.610678	#DIV/0!	-0.166053	0.0617031	-0.124887	0.0192917	0.469304	-0.369945	0.259474	0.101332	0.522496	-0.0831059	0.599796	0.615267	-0.503269	-0.504766	0.0610122	-0.00377661	-0.304232	0.691635	-0.362689	-0.517439	-0.0600763	0.193974	0.565061	0.103443	0.584017	-0.0350965	-0.106673	-0.243109	0.337664	#DIV/0!	-0.361426	0.576677	0.148382	#DIV/0!	-0.468881	#DIV/0!	0.148382
NAC81	-0.194561	-0.360153	0.27421	0.530267	0.652904	0.845273	-0.57213	-0.826417	0.401205	-0.77025	0.914594	#DIV/0!	0.662542	0.2569	0.323738	-0.062565	-0.443065	0.765909	0.143378	-0.310584	-0.32751	0.453179	-0.484836	-0.489866	0.870057	0.887335	0.0145589	0.498304	0.244317	-0.501046	0.820663	0.868719	0.530136	0.0997121	-0.371673	0.140161	-0.165616	0.199347	-0.0551426	0.624028	-0.219052	#DIV/0!	0.70664	-0.68506	-0.0560441	#DIV/0!	0.588837	#DIV/0!	-0.0560441
NAC82	#DIV/0!	#DIV/0!	#DIV/0!	#DIV/0!	#DIV/0!	#DIV/0!	#DIV/0!	#DIV/0!	#DIV/0!	#DIV/0!	#DIV/0!	#DIV/0!	#DIV/0!	#DIV/0!	#DIV/0!	#DIV/0!	#DIV/0!	#DIV/0!	#DIV/0!	#DIV/0!	#DIV/0!	#DIV/0!	#DIV/0!	#DIV/0!	#DIV/0!	#DIV/0!	#DIV/0!	#DIV/0!	#DIV/0!	#DIV/0!	#DIV/0!	#DIV/0!	#DIV/0!	#DIV/0!	#DIV/0!	#DIV/0!	#DIV/0!	#DIV/0!	#DIV/0!	#DIV/0!	#DIV/0!	#DIV/0!	#DIV/0!	#DIV/0!	#DIV/0!	#DIV/0!	#DIV/0!	#DIV/0!	#DIV/0!
NAC83	#DIV/0!	#DIV/0!	#DIV/0!	#DIV/0!	#DIV/0!	#DIV/0!	#DIV/0!	#DIV/0!	#DIV/0!	#DIV/0!	#DIV/0!	#DIV/0!	#DIV/0!	#DIV/0!	#DIV/0!	#DIV/0!	#DIV/0!	#DIV/0!	#DIV/0!	#DIV/0!	#DIV/0!	#DIV/0!	#DIV/0!	#DIV/0!	#DIV/0!	#DIV/0!	#DIV/0!	#DIV/0!	#DIV/0!	#DIV/0!	#DIV/0!	#DIV/0!	#DIV/0!	#DIV/0!	#DIV/0!	#DIV/0!	#DIV/0!	#DIV/0!	#DIV/0!	#DIV/0!	#DIV/0!	#DIV/0!	#DIV/0!	#DIV/0!	#DIV/0!	#DIV/0!	#DIV/0!	#DIV/0!	#DIV/0!
NAC84	#DIV/0!	#DIV/0!	#DIV/0!	#DIV/0!	#DIV/0!	#DIV/0!	#DIV/0!	#DIV/0!	#DIV/0!	#DIV/0!	#DIV/0!	#DIV/0!	#DIV/0!	#DIV/0!	#DIV/0!	#DIV/0!	#DIV/0!	#DIV/0!	#DIV/0!	#DIV/0!	#DIV/0!	#DIV/0!	#DIV/0!	#DIV/0!	#DIV/0!	#DIV/0!	#DIV/0!	#DIV/0!	#DIV/0!	#DIV/0!	#DIV/0!	#DIV/0!	#DIV/0!	#DIV/0!	#DIV/0!	#DIV/0!	#DIV/0!	#DIV/0!	#DIV/0!	#DIV/0!	#DIV/0!	#DIV/0!	#DIV/0!	#DIV/0!	#DIV/0!	#DIV/0!	#DIV/0!	#DIV/0!	#DIV/0!
NAC85	-0.260052	-0.317781	0.361926	0.614671	-0.166667	0.334076	-0.179499	-0.472082	0.879442	-0.427287	0.405549	#DIV/0!	0.515346	0.164608	0.566026	-0.184239	-0.328102	0.826719	0.432477	-0.299746	-0.273969	0.916223	-0.166667	-0.251952	0.499564	0.807526	-0.031538	0.527351	-0.130536	-0.365461	0.783613	0.837708	0.895729	0.327258	-0.325767	0.191412	0.423237	0.803575	0.0665461	0.277345	-0.235145	#DIV/0!	0.972233	-0.390028	-0.166667	#DIV/0!	-0.194174	#DIV/0!	-0.166667
NAC86	0.75364	0.479924	-0.602638	-0.597756	-0.173324	-0.429229	-0.478704	-0.479415	-0.258638	0.241282	-0.287891	#DIV/0!	-0.558712	-0.391658	-0.544397	0.996211	-0.339927	-0.305288	-0.733738	0.901496	-0.35772	-0.257998	-0.16974	-0.387585	-0.43902	-0.29013	0.991585	-0.641094	-0.714265	-0.194833	-0.362752	-0.236344	-0.416374	-0.320126	-0.521513	-0.333619	-0.45082	-0.620193	0.0369494	-0.532535	-0.24887	#DIV/0!	-0.193821	-0.574796	-0.179242	#DIV/0!	-0.201389	#DIV/0!	-0.179242
NAC87	0.930762	0.743551	-0.802923	-0.787936	-0.224264	-0.540078	-0.556867	-0.441303	-0.365541	0.206788	-0.389042	#DIV/0!	-0.73646	-0.514183	-0.571611	0.966966	-0.373083	-0.419533	-0.870562	0.94641	-0.460536	-0.361683	-0.224264	-0.462261	-0.559496	-0.40234	0.916112	-0.816643	-0.660594	-0.321998	-0.509907	-0.332781	-0.562052	-0.424625	-0.623443	-0.420111	-0.605659	-0.616086	0.12897	-0.673328	-0.31182	#DIV/0!	-0.280133	-0.536591	-0.224264	#DIV/0!	-0.261278	#DIV/0!	-0.224264
NAC88	#DIV/0!	#DIV/0!	#DIV/0!	#DIV/0!	#DIV/0!	#DIV/0!	#DIV/0!	#DIV/0!	#DIV/0!	#DIV/0!	#DIV/0!	#DIV/0!	#DIV/0!	#DIV/0!	#DIV/0!	#DIV/0!	#DIV/0!	#DIV/0!	#DIV/0!	#DIV/0!	#DIV/0!	#DIV/0!	#DIV/0!	#DIV/0!	#DIV/0!	#DIV/0!	#DIV/0!	#DIV/0!	#DIV/0!	#DIV/0!	#DIV/0!	#DIV/0!	#DIV/0!	#DIV/0!	#DIV/0!	#DIV/0!	#DIV/0!	#DIV/0!	#DIV/0!	#DIV/0!	#DIV/0!	#DIV/0!	#DIV/0!	#DIV/0!	#DIV/0!	#DIV/0!	#DIV/0!	#DIV/0!	#DIV/0!
NAC89	#DIV/0!	#DIV/0!	#DIV/0!	#DIV/0!	#DIV/0!	#DIV/0!	#DIV/0!	#DIV/0!	#DIV/0!	#DIV/0!	#DIV/0!	#DIV/0!	#DIV/0!	#DIV/0!	#DIV/0!	#DIV/0!	#DIV/0!	#DIV/0!	#DIV/0!	#DIV/0!	#DIV/0!	#DIV/0!	#DIV/0!	#DIV/0!	#DIV/0!	#DIV/0!	#DIV/0!	#DIV/0!	#DIV/0!	#DIV/0!	#DIV/0!	#DIV/0!	#DIV/0!	#DIV/0!	#DIV/0!	#DIV/0!	#DIV/0!	#DIV/0!	#DIV/0!	#DIV/0!	#DIV/0!	#DIV/0!	#DIV/0!	#DIV/0!	#DIV/0!	#DIV/0!	#DIV/0!	#DIV/0!	#DIV/0!
NAC90	0.962277	0.982596	-0.888225	-0.938108	-0.368328	-0.700599	-0.379247	-0.130111	-0.525158	0.278209	-0.599405	#DIV/0!	-0.911396	-0.517415	-0.447987	0.664616	-0.170817	-0.569747	-0.823557	0.774586	-0.359798	-0.461429	-0.21466	-0.423294	-0.736414	-0.61276	0.543613	-0.908197	-0.385857	-0.381998	-0.735177	-0.546556	-0.699913	-0.396683	-0.488722	-0.36961	-0.613685	-0.463542	0.322617	-0.751621	-0.19641	#DIV/0!	-0.460087	-0.251334	-0.127	#DIV/0!	-0.405912	#DIV/0!	-0.127
NAC91	-0.559335	-0.692638	0.463558	0.470957	0.439949	0.415263	0.16369	0.199604	0.215496	-0.11685	0.347143	#DIV/0!	0.5394	0.126791	-0.171072	-0.153854	-0.0973707	-0.0213259	0.280422	-0.17926	0.207118	-0.203239	0.637537	0.598416	0.355578	0.113546	-0.0794856	0.378127	0.0219285	0.58855	0.2782	0.0888792	0.0957901	-0.0895532	0.343342	-0.0427269	0.280952	-0.203315	-0.542645	0.289389	0.0278304	#DIV/0!	-0.0639886	0.325989	-0.0710538	#DIV/0!	0.542402	#DIV/0!	-0.0710538
NAC92	#DIV/0!	#DIV/0!	#DIV/0!	#DIV/0!	#DIV/0!	#DIV/0!	#DIV/0!	#DIV/0!	#DIV/0!	#DIV/0!	#DIV/0!	#DIV/0!	#DIV/0!	#DIV/0!	#DIV/0!	#DIV/0!	#DIV/0!	#DIV/0!	#DIV/0!	#DIV/0!	#DIV/0!	#DIV/0!	#DIV/0!	#DIV/0!	#DIV/0!	#DIV/0!	#DIV/0!	#DIV/0!	#DIV/0!	#DIV/0!	#DIV/0!	#DIV/0!	#DIV/0!	#DIV/0!	#DIV/0!	#DIV/0!	#DIV/0!	#DIV/0!	#DIV/0!	#DIV/0!	#DIV/0!	#DIV/0!	#DIV/0!	#DIV/0!	#DIV/0!	#DIV/0!	#DIV/0!	#DIV/0!	#DIV/0!
NAC93	#DIV/0!	#DIV/0!	#DIV/0!	#DIV/0!	#DIV/0!	#DIV/0!	#DIV/0!	#DIV/0!	#DIV/0!	#DIV/0!	#DIV/0!	#DIV/0!	#DIV/0!	#DIV/0!	#DIV/0!	#DIV/0!	#DIV/0!	#DIV/0!	#DIV/0!	#DIV/0!	#DIV/0!	#DIV/0!	#DIV/0!	#DIV/0!	#DIV/0!	#DIV/0!	#DIV/0!	#DIV/0!	#DIV/0!	#DIV/0!	#DIV/0!	#DIV/0!	#DIV/0!	#DIV/0!	#DIV/0!	#DIV/0!	#DIV/0!	#DIV/0!	#DIV/0!	#DIV/0!	#DIV/0!	#DIV/0!	#DIV/0!	#DIV/0!	#DIV/0!	#DIV/0!	#DIV/0!	#DIV/0!	#DIV/0!
NAC94	#DIV/0!	#DIV/0!	#DIV/0!	#DIV/0!	#DIV/0!	#DIV/0!	#DIV/0!	#DIV/0!	#DIV/0!	#DIV/0!	#DIV/0!	#DIV/0!	#DIV/0!	#DIV/0!	#DIV/0!	#DIV/0!	#DIV/0!	#DIV/0!	#DIV/0!	#DIV/0!	#DIV/0!	#DIV/0!	#DIV/0!	#DIV/0!	#DIV/0!	#DIV/0!	#DIV/0!	#DIV/0!	#DIV/0!	#DIV/0!	#DIV/0!	#DIV/0!	#DIV/0!	#DIV/0!	#DIV/0!	#DIV/0!	#DIV/0!	#DIV/0!	#DIV/0!	#DIV/0!	#DIV/0!	#DIV/0!	#DIV/0!	#DIV/0!	#DIV/0!	#DIV/0!	#DIV/0!	#DIV/0!	#DIV/0!
NAC95	-0.226322	0.130405	0.0339656	-0.0960749	-0.0825676	-0.146335	0.478588	0.723439	-0.30964	0.131938	-0.268874	#DIV/0!	-0.133481	0.0337074	0.128924	-0.685117	0.471367	-0.315855	0.227858	-0.44754	0.306235	-0.246406	0.119432	0.372463	-0.1872	-0.351454	-0.796498	-0.00525963	0.531994	0.242026	-0.331566	-0.38071	-0.224571	0.0246361	0.44753	0.0629435	0.0663165	0.200523	0.0717077	-0.00480367	0.230614	#DIV/0!	-0.384027	0.7227	0.138998	#DIV/0!	-0.0656881	#DIV/0!	0.138998
NAC96	0.803566	0.574286	-0.694226	-0.720316	-0.237338	-0.560318	-0.412578	-0.334847	-0.374157	0.334184	-0.426509	#DIV/0!	-0.690988	-0.478986	-0.639295	0.987403	-0.2742	-0.469631	-0.796369	0.951387	-0.33992	-0.378778	-0.127928	-0.294298	-0.578822	-0.448481	0.956861	-0.75721	-0.737286	-0.0987149	-0.520374	-0.390686	-0.550152	-0.391997	-0.482398	-0.406153	-0.493328	-0.681833	0.0101992	-0.650803	-0.251283	#DIV/0!	-0.338354	-0.439963	-0.207474	#DIV/0!	-0.259986	#DIV/0!	-0.207474
NAC97	-0.705233	-0.55027	0.722943	0.564951	-0.424943	-0.000553205	0.826889	0.500977	0.312527	0.351991	-0.135341	#DIV/0!	0.351602	0.571831	0.666283	-0.65819	0.686468	0.388871	0.861968	-0.68773	0.644953	0.625981	0.0500943	0.273081	0.0920452	0.164531	-0.586579	0.646428	0.33523	0.257365	0.240997	0.0977697	0.611005	0.729288	0.67774	0.613812	0.837639	0.724601	0.221727	0.418793	0.531103	#DIV/0!	0.261567	0.404885	0.423885	#DIV/0!	-0.423336	#DIV/0!	0.423885
NAC98	#DIV/0!	#DIV/0!	#DIV/0!	#DIV/0!	#DIV/0!	#DIV/0!	#DIV/0!	#DIV/0!	#DIV/0!	#DIV/0!	#DIV/0!	#DIV/0!	#DIV/0!	#DIV/0!	#DIV/0!	#DIV/0!	#DIV/0!	#DIV/0!	#DIV/0!	#DIV/0!	#DIV/0!	#DIV/0!	#DIV/0!	#DIV/0!	#DIV/0!	#DIV/0!	#DIV/0!	#DIV/0!	#DIV/0!	#DIV/0!	#DIV/0!	#DIV/0!	#DIV/0!	#DIV/0!	#DIV/0!	#DIV/0!	#DIV/0!	#DIV/0!	#DIV/0!	#DIV/0!	#DIV/0!	#DIV/0!	#DIV/0!	#DIV/0!	#DIV/0!	#DIV/0!	#DIV/0!	#DIV/0!	#DIV/0!
NAC99	-0.705051	-0.516842	0.796046	0.567038	-0.25099	0.155652	0.811969	0.472426	0.187391	0.295361	-0.0301933	#DIV/0!	0.421034	0.800168	0.829559	-0.75776	0.741583	0.433777	0.898535	-0.829262	0.798875	0.501043	0.0684517	0.0905079	0.1776	0.136135	-0.723813	0.710022	0.695767	0.0187435	0.220115	0.0424573	0.521715	0.84269	0.801534	0.823118	0.793955	0.664999	0.469318	0.616381	0.757734	#DIV/0!	0.137859	0.346557	0.695707	#DIV/0!	-0.244171	#DIV/0!	0.695707
NAC100	-0.386382	-0.366781	0.670976	0.366863	-0.253761	0.100423	0.616284	0.0724395	-0.0170402	0.447007	-0.0471433	#DIV/0!	0.255035	0.939787	0.813922	-0.280516	0.744774	0.507166	0.663276	-0.537021	0.825257	0.507304	-0.253761	-0.396365	0.0959645	0.106868	-0.250221	0.567525	0.60306	-0.32524	0.135284	-0.00273758	0.414119	0.975111	0.671679	0.98593	0.615438	0.384586	0.771953	0.646461	0.912157	#DIV/0!	0.0897026	-0.174198	0.939101	#DIV/0!	-0.295643	#DIV/0!	0.939101
NAC101	-0.350465	-0.401214	0.125537	0.268824	0.934655	0.716713	-0.277418	-0.172905	-0.189565	-0.572837	0.716972	#DIV/0!	0.46029	-0.0360531	-0.267239	-0.249709	-0.156217	0.0422726	-0.0202859	-0.29407	-0.157583	-0.279499	-0.225892	0.220194	0.643619	0.34953	-0.275382	0.243482	0.315084	0.289646	0.340518	0.307589	-0.0790239	-0.337095	-7.8708e-05	-0.238447	-0.425946	-0.334694	-0.601328	0.440197	-0.242248	#DIV/0!	-0.00673059	0.0327758	-0.225892	#DIV/0!	0.913645	#DIV/0!	-0.225892
NAC102	-0.371091	-0.465375	0.405369	0.727907	0.297773	0.69888	-0.378302	-0.619967	0.809175	-0.735566	0.771688	#DIV/0!	0.739303	0.172866	0.469604	-0.262967	-0.468305	0.871816	0.39129	-0.413565	-0.36646	0.763654	-0.237886	-0.231529	0.815922	0.980308	-0.123822	0.62916	0.0491567	-0.338987	0.953243	0.994183	0.845072	0.171954	-0.365219	0.105003	0.203108	0.629023	-0.144818	0.494189	-0.335626	#DIV/0!	0.972839	-0.444661	-0.237886	#DIV/0!	0.266022	#DIV/0!	-0.237886
NAC103	-0.492454	-0.52178	0.767686	0.632033	-0.397074	0.151592	0.505667	-0.0336191	0.529947	0.245553	0.0558882	#DIV/0!	0.466977	0.795528	0.876671	-0.292514	0.404418	0.730964	0.788427	-0.516519	0.575162	0.817548	0.00928827	-0.253616	0.231701	0.392896	-0.16849	0.711897	0.292457	-0.283238	0.457425	0.332924	0.779225	0.920283	0.446147	0.846537	0.861481	0.705702	0.573616	0.557245	0.616464	#DIV/0!	0.507218	-0.186973	0.626958	#DIV/0!	-0.401238	#DIV/0!	0.626958
NAC104	-0.255026	-0.16509	0.0179216	-0.0523825	-0.166667	-0.268157	0.459457	0.499304	-0.27166	0.345353	-0.289125	#DIV/0!	-0.167668	-0.181069	-0.26999	-0.184239	0.471894	-0.311786	0.108523	-0.0743403	0.171092	-0.0335991	-0.166667	0.536101	-0.211421	-0.223212	-0.203181	-0.0373069	-0.180909	0.714054	-0.224697	-0.247314	-0.0860413	-0.0642827	0.299109	-0.178682	0.0604624	-0.0330418	-0.410368	-0.135145	-0.0231172	#DIV/0!	-0.208187	0.493714	-0.166667	#DIV/0!	-0.194174	#DIV/0!	-0.166667
NAC105	-0.333405	-0.407262	0.425891	0.69618	0.015735	0.50408	-0.235172	-0.54294	0.866291	-0.543683	0.56908	#DIV/0!	0.636682	0.226365	0.58364	-0.236604	-0.354089	0.892482	0.460519	-0.384708	-0.272183	0.897348	-0.214037	-0.273697	0.651317	0.904154	-0.0850076	0.613797	-0.0201677	-0.38362	0.880086	0.921726	0.915107	0.323293	-0.311751	0.215708	0.371858	0.766089	0.0238548	0.413538	-0.229982	#DIV/0!	0.99702	-0.433524	-0.145326	#DIV/0!	-0.0163692	#DIV/0!	-0.145326
NAC106	#DIV/0!	#DIV/0!	#DIV/0!	#DIV/0!	#DIV/0!	#DIV/0!	#DIV/0!	#DIV/0!	#DIV/0!	#DIV/0!	#DIV/0!	#DIV/0!	#DIV/0!	#DIV/0!	#DIV/0!	#DIV/0!	#DIV/0!	#DIV/0!	#DIV/0!	#DIV/0!	#DIV/0!	#DIV/0!	#DIV/0!	#DIV/0!	#DIV/0!	#DIV/0!	#DIV/0!	#DIV/0!	#DIV/0!	#DIV/0!	#DIV/0!	#DIV/0!	#DIV/0!	#DIV/0!	#DIV/0!	#DIV/0!	#DIV/0!	#DIV/0!	#DIV/0!	#DIV/0!	#DIV/0!	#DIV/0!	#DIV/0!	#DIV/0!	#DIV/0!	#DIV/0!	#DIV/0!	#DIV/0!	#DIV/0!
NAC107	0.664969	0.855229	-0.70283	-0.618331	-0.149426	-0.338142	-0.411762	-0.0811745	-0.267975	-0.165333	-0.263257	#DIV/0!	-0.568645	-0.45619	-0.15193	0.10017	-0.257741	-0.301202	-0.538692	0.289352	-0.46378	-0.272093	-0.237458	-0.341801	-0.352093	-0.268575	-0.02288	-0.601074	-0.000762904	-0.475754	-0.396833	-0.204138	-0.423805	-0.384321	-0.494736	-0.342928	-0.556968	-0.0404803	0.25501	-0.491924	-0.314604	#DIV/0!	-0.167511	-0.0725805	-0.230609	#DIV/0!	-0.187383	#DIV/0!	-0.230609
NAC108	#DIV/0!	#DIV/0!	#DIV/0!	#DIV/0!	#DIV/0!	#DIV/0!	#DIV/0!	#DIV/0!	#DIV/0!	#DIV/0!	#DIV/0!	#DIV/0!	#DIV/0!	#DIV/0!	#DIV/0!	#DIV/0!	#DIV/0!	#DIV/0!	#DIV/0!	#DIV/0!	#DIV/0!	#DIV/0!	#DIV/0!	#DIV/0!	#DIV/0!	#DIV/0!	#DIV/0!	#DIV/0!	#DIV/0!	#DIV/0!	#DIV/0!	#DIV/0!	#DIV/0!	#DIV/0!	#DIV/0!	#DIV/0!	#DIV/0!	#DIV/0!	#DIV/0!	#DIV/0!	#DIV/0!	#DIV/0!	#DIV/0!	#DIV/0!	#DIV/0!	#DIV/0!	#DIV/0!	#DIV/0!	#DIV/0!
NAC109	-0.325334	-0.403767	0.394812	0.691112	0.0709735	0.533863	-0.288302	-0.562577	0.867605	-0.600211	0.60805	#DIV/0!	0.646757	0.173565	0.531693	-0.230521	-0.410523	0.873591	0.423195	-0.3676	-0.329966	0.862479	-0.208534	-0.248408	0.678744	0.920482	-0.0805823	0.595363	-0.0404574	-0.361965	0.894249	0.943007	0.894584	0.255459	-0.35555	0.151728	0.320322	0.73518	-0.0418654	0.398325	-0.294215	#DIV/0!	0.999997	-0.429547	-0.208534	#DIV/0!	0.0404749	#DIV/0!	-0.208534
NAC110	0.648552	0.849643	-0.742286	-0.679497	-0.059844	-0.342314	-0.380052	0.0077723	-0.414567	-0.137337	-0.276953	#DIV/0!	-0.609351	-0.5066	-0.27814	0.0874401	-0.200326	-0.434705	-0.59168	0.300878	-0.437478	-0.421257	-0.240137	-0.237443	-0.378723	-0.361012	-0.058665	-0.655282	0.0205351	-0.338845	-0.486325	-0.304459	-0.554859	-0.472025	-0.43497	-0.414657	-0.64585	-0.176254	0.150014	-0.508706	-0.318645	#DIV/0!	-0.309371	0.0268375	-0.254998	#DIV/0!	-0.0969496	#DIV/0!	-0.254998
NAC111	#DIV/0!	#DIV/0!	#DIV/0!	#DIV/0!	#DIV/0!	#DIV/0!	#DIV/0!	#DIV/0!	#DIV/0!	#DIV/0!	#DIV/0!	#DIV/0!	#DIV/0!	#DIV/0!	#DIV/0!	#DIV/0!	#DIV/0!	#DIV/0!	#DIV/0!	#DIV/0!	#DIV/0!	#DIV/0!	#DIV/0!	#DIV/0!	#DIV/0!	#DIV/0!	#DIV/0!	#DIV/0!	#DIV/0!	#DIV/0!	#DIV/0!	#DIV/0!	#DIV/0!	#DIV/0!	#DIV/0!	#DIV/0!	#DIV/0!	#DIV/0!	#DIV/0!	#DIV/0!	#DIV/0!	#DIV/0!	#DIV/0!	#DIV/0!	#DIV/0!	#DIV/0!	#DIV/0!	#DIV/0!	#DIV/0!
NAC112	#DIV/0!	#DIV/0!	#DIV/0!	#DIV/0!	#DIV/0!	#DIV/0!	#DIV/0!	#DIV/0!	#DIV/0!	#DIV/0!	#DIV/0!	#DIV/0!	#DIV/0!	#DIV/0!	#DIV/0!	#DIV/0!	#DIV/0!	#DIV/0!	#DIV/0!	#DIV/0!	#DIV/0!	#DIV/0!	#DIV/0!	#DIV/0!	#DIV/0!	#DIV/0!	#DIV/0!	#DIV/0!	#DIV/0!	#DIV/0!	#DIV/0!	#DIV/0!	#DIV/0!	#DIV/0!	#DIV/0!	#DIV/0!	#DIV/0!	#DIV/0!	#DIV/0!	#DIV/0!	#DIV/0!	#DIV/0!	#DIV/0!	#DIV/0!	#DIV/0!	#DIV/0!	#DIV/0!	#DIV/0!	#DIV/0!
NAC113	0.928541	0.870155	-0.753642	-0.889756	-0.408533	-0.699886	-0.2812	-0.187869	-0.556938	0.444712	-0.620205	#DIV/0!	-0.876081	-0.310935	-0.3624	0.784281	-0.0428286	-0.492556	-0.750767	0.792205	-0.166602	-0.401893	-0.233355	-0.53136	-0.748167	-0.626175	0.683114	-0.825431	-0.368868	-0.423981	-0.731355	-0.584324	-0.656593	-0.198111	-0.355461	-0.164272	-0.493297	-0.525614	0.466274	-0.634253	0.0174108	#DIV/0!	-0.486491	-0.382458	0.0946403	#DIV/0!	-0.449504	#DIV/0!	0.0946403
NAC114	0.716937	0.91456	-0.80097	-0.810285	-0.371328	-0.667758	-0.193772	0.23295	-0.419097	0.164467	-0.609812	#DIV/0!	-0.809336	-0.602782	-0.392611	0.217553	-0.11696	-0.644139	-0.625562	0.490155	-0.347713	-0.487419	0.0067469	-0.0619153	-0.690746	-0.623574	0.0807358	-0.804599	-0.218679	-0.149852	-0.710018	-0.549943	-0.646826	-0.479392	-0.350811	-0.464484	-0.490402	-0.216795	0.146957	-0.761839	-0.273865	#DIV/0!	-0.462675	0.197761	-0.271407	#DIV/0!	-0.375516	#DIV/0!	-0.271407
NAC115	#DIV/0!	#DIV/0!	#DIV/0!	#DIV/0!	#DIV/0!	#DIV/0!	#DIV/0!	#DIV/0!	#DIV/0!	#DIV/0!	#DIV/0!	#DIV/0!	#DIV/0!	#DIV/0!	#DIV/0!	#DIV/0!	#DIV/0!	#DIV/0!	#DIV/0!	#DIV/0!	#DIV/0!	#DIV/0!	#DIV/0!	#DIV/0!	#DIV/0!	#DIV/0!	#DIV/0!	#DIV/0!	#DIV/0!	#DIV/0!	#DIV/0!	#DIV/0!	#DIV/0!	#DIV/0!	#DIV/0!	#DIV/0!	#DIV/0!	#DIV/0!	#DIV/0!	#DIV/0!	#DIV/0!	#DIV/0!	#DIV/0!	#DIV/0!	#DIV/0!	#DIV/0!	#DIV/0!	#DIV/0!	#DIV/0!
NAC116	#DIV/0!	#DIV/0!	#DIV/0!	#DIV/0!	#DIV/0!	#DIV/0!	#DIV/0!	#DIV/0!	#DIV/0!	#DIV/0!	#DIV/0!	#DIV/0!	#DIV/0!	#DIV/0!	#DIV/0!	#DIV/0!	#DIV/0!	#DIV/0!	#DIV/0!	#DIV/0!	#DIV/0!	#DIV/0!	#DIV/0!	#DIV/0!	#DIV/0!	#DIV/0!	#DIV/0!	#DIV/0!	#DIV/0!	#DIV/0!	#DIV/0!	#DIV/0!	#DIV/0!	#DIV/0!	#DIV/0!	#DIV/0!	#DIV/0!	#DIV/0!	#DIV/0!	#DIV/0!	#DIV/0!	#DIV/0!	#DIV/0!	#DIV/0!	#DIV/0!	#DIV/0!	#DIV/0!	#DIV/0!	#DIV/0!
NAC117	0.506695	0.768905	-0.602216	-0.560694	-0.187701	-0.361667	-0.205497	0.142353	-0.305945	-0.085316	-0.325614	#DIV/0!	-0.54208	-0.407519	-0.108663	-0.0963598	-0.0798131	-0.351135	-0.397827	0.137488	-0.324763	-0.276006	-0.187701	-0.168716	-0.373403	-0.328137	-0.228823	-0.525189	0.10205	-0.308914	-0.435786	-0.278526	-0.411285	-0.326859	-0.309335	-0.296399	-0.448931	0.0375454	0.215031	-0.449633	-0.227409	#DIV/0!	-0.234461	0.149001	-0.187701	#DIV/0!	-0.21868	#DIV/0!	-0.187701
NAC118	-0.634659	-0.722878	0.581646	0.795229	0.788699	0.989665	-0.238829	-0.404712	0.456896	-0.756576	0.973784	#DIV/0!	0.920785	0.349131	0.325535	-0.453951	-0.275618	0.671561	0.449351	-0.61896	-0.0799886	0.334785	-0.101144	0.0120429	0.98785	0.842685	-0.367466	0.745012	0.436183	-0.0541362	0.87474	0.79973	0.571125	0.10711	0.00872892	0.161981	0.0877541	0.255519	-0.327469	0.781063	-0.113013	#DIV/0!	0.581989	-0.19785	-0.0508481	#DIV/0!	0.784482	#DIV/0!	-0.0508481
NAC119	#DIV/0!	#DIV/0!	#DIV/0!	#DIV/0!	#DIV/0!	#DIV/0!	#DIV/0!	#DIV/0!	#DIV/0!	#DIV/0!	#DIV/0!	#DIV/0!	#DIV/0!	#DIV/0!	#DIV/0!	#DIV/0!	#DIV/0!	#DIV/0!	#DIV/0!	#DIV/0!	#DIV/0!	#DIV/0!	#DIV/0!	#DIV/0!	#DIV/0!	#DIV/0!	#DIV/0!	#DIV/0!	#DIV/0!	#DIV/0!	#DIV/0!	#DIV/0!	#DIV/0!	#DIV/0!	#DIV/0!	#DIV/0!	#DIV/0!	#DIV/0!	#DIV/0!	#DIV/0!	#DIV/0!	#DIV/0!	#DIV/0!	#DIV/0!	#DIV/0!	#DIV/0!	#DIV/0!	#DIV/0!	#DIV/0!
NAC120	-0.251136	-0.198845	0.162309	0.135403	-0.166667	-0.155669	0.296148	0.561156	0.299286	0.127022	-0.224971	#DIV/0!	0.102114	-0.139917	-0.148342	-0.184239	-0.123012	-0.311786	0.168793	0.0128538	0.132878	-0.268793	1	0.684254	-0.183937	-0.284972	-0.145388	0.0222778	-0.148545	0.496183	-0.1102	-0.247314	-0.0561236	-0.169473	0.259753	-0.166077	0.416519	0.0348204	-0.292904	-0.238833	-0.0243478	#DIV/0!	-0.208187	0.634794	-0.166667	#DIV/0!	-0.0179791	#DIV/0!	-0.166667
NAC121	-0.33543	-0.403433	0.642002	0.316016	-0.0892589	0.15889	0.524659	0.00440947	-0.113593	0.450845	0.0117511	#DIV/0!	0.264047	0.932014	0.652694	-0.106082	0.658709	0.406678	0.538643	-0.400654	0.834512	0.304555	-0.141813	-0.386361	0.105836	0.0350215	-0.0789451	0.505084	0.562878	-0.280781	0.0870237	-0.0781426	0.263999	0.877943	0.673154	0.936472	0.517757	0.116764	0.698631	0.650428	0.923183	#DIV/0!	-0.0524132	-0.238349	0.955987	#DIV/0!	-0.111928	#DIV/0!	0.955987
NAC122	0.171636	0.09844	-0.284837	-0.40483	-0.349439	-0.626347	0.264869	0.493841	-0.257692	0.574696	-0.61664	#DIV/0!	-0.472752	-0.446295	-0.67385	0.418444	0.0866738	-0.725123	-0.316307	0.573953	0.0636022	-0.490794	0.523281	0.600233	-0.640613	-0.664257	0.410658	-0.480758	-0.646032	0.724934	-0.58036	-0.627128	-0.479955	-0.362372	0.126914	-0.423311	0.025127	-0.496792	-0.408323	-0.623909	-0.103888	#DIV/0!	-0.554641	0.450753	-0.263396	#DIV/0!	-0.275311	#DIV/0!	-0.263396
NAC123	-0.734038	-0.794366	0.853793	0.892381	0.403463	0.827123	0.142869	-0.312705	0.485176	-0.380769	0.7478	#DIV/0!	0.90198	0.774573	0.760633	-0.527093	0.146586	0.894064	0.769015	-0.796374	0.338272	0.674609	-0.220071	-0.210585	0.855115	0.807806	-0.41927	0.943599	0.605609	-0.240521	0.846395	0.723769	0.798385	0.648995	0.320352	0.666014	0.481082	0.538431	0.158753	0.955897	0.356149	#DIV/0!	0.640048	-0.274948	0.419765	#DIV/0!	0.375884	#DIV/0!	0.419765
NAC124	-0.485269	-0.473153	0.580596	0.293782	0.336677	0.378661	0.495569	0.14339	-0.416944	0.245854	0.21744	#DIV/0!	0.324369	0.794637	0.414269	-0.351066	0.731876	0.217396	0.472521	-0.573209	0.775584	0.0195435	-0.317582	-0.140905	0.28265	0.0276362	-0.387159	0.495169	0.773579	0.00873869	0.0566467	-0.108884	0.0500182	0.610725	0.74349	0.715034	0.20012	-0.0897363	0.341036	0.755609	0.787883	#DIV/0!	-0.241422	0.00293432	0.793956	#DIV/0!	0.293435	#DIV/0!	0.793956
NAC125	#DIV/0!	#DIV/0!	#DIV/0!	#DIV/0!	#DIV/0!	#DIV/0!	#DIV/0!	#DIV/0!	#DIV/0!	#DIV/0!	#DIV/0!	#DIV/0!	#DIV/0!	#DIV/0!	#DIV/0!	#DIV/0!	#DIV/0!	#DIV/0!	#DIV/0!	#DIV/0!	#DIV/0!	#DIV/0!	#DIV/0!	#DIV/0!	#DIV/0!	#DIV/0!	#DIV/0!	#DIV/0!	#DIV/0!	#DIV/0!	#DIV/0!	#DIV/0!	#DIV/0!	#DIV/0!	#DIV/0!	#DIV/0!	#DIV/0!	#DIV/0!	#DIV/0!	#DIV/0!	#DIV/0!	#DIV/0!	#DIV/0!	#DIV/0!	#DIV/0!	#DIV/0!	#DIV/0!	#DIV/0!	#DIV/0!
NAC126	-0.510065	-0.443284	0.636152	0.295045	0.0860985	0.1811	0.673067	0.454418	-0.225997	0.393042	-0.0279656	#DIV/0!	0.29069	0.776749	0.450634	-0.419465	0.669669	0.0589758	0.558392	-0.52977	0.892144	-0.103457	0.297232	0.0994029	0.0643125	-0.206237	-0.441296	0.453864	0.730389	0.0935134	-0.0808589	-0.314938	0.00877725	0.609625	0.880541	0.727018	0.492941	0.000204417	0.410399	0.567369	0.872139	#DIV/0!	-0.374074	0.304819	0.819307	#DIV/0!	0.132195	#DIV/0!	0.819307
NAC127	0.0534257	0.0302423	-0.22497	-0.294975	-0.231743	-0.437573	0.261161	0.299329	-0.377732	0.441564	-0.402017	#DIV/0!	-0.391863	-0.333512	-0.487747	0.223543	0.330897	-0.433525	-0.190628	0.292242	0.0288505	-0.14234	-0.231743	0.371203	-0.387118	-0.341183	0.202451	-0.296586	-0.464515	0.625973	-0.371424	-0.34388	-0.25749	-0.191547	0.0882627	-0.308357	-0.123511	-0.289481	-0.387872	-0.346573	-0.118347	#DIV/0!	-0.289475	0.253958	-0.231743	#DIV/0!	-0.269991	#DIV/0!	-0.231743
WRKY1	0.16134	0.257816	0.0865901	-0.323325	-0.527773	-0.495086	0.578154	0.356628	-0.480839	0.787198	-0.62498	#DIV/0!	-0.421587	0.519734	0.356795	0.0521196	0.739687	-0.168162	0.131667	-0.0216687	0.728642	-0.0737561	-0.0535395	-0.328657	-0.562056	-0.578339	-0.0234429	-0.113077	0.363035	-0.262206	-0.567918	-0.644283	-0.251927	0.600177	0.564886	0.649245	0.27884	-0.0457225	0.84319	0.0257725	0.840588	#DIV/0!	-0.508172	0.0391899	0.83461	#DIV/0!	-0.543259	#DIV/0!	0.83461
WRKY2	0.0934703	0.366385	-0.0450775	-0.171796	-0.425832	-0.281534	0.306063	0.227071	-0.191597	0.22248	-0.335079	#DIV/0!	-0.282096	0.213155	0.470279	-0.366462	0.480085	0.0854031	0.183095	-0.306831	0.226261	0.256309	-0.425832	-0.313566	-0.243845	-0.13255	-0.444198	-0.0215187	0.408984	-0.370612	-0.22049	-0.158239	0.0488585	0.38048	0.16695	0.353912	0.087893	0.446694	0.599832	0.0193964	0.32574	#DIV/0!	-0.0166257	0.0879843	0.353077	#DIV/0!	-0.496114	#DIV/0!	0.353077
WRKY3	0.992516	0.924482	-0.899197	-0.831039	-0.238372	-0.529201	-0.633741	-0.418968	-0.33137	0.0456139	-0.375222	#DIV/0!	-0.771882	-0.580058	-0.46438	0.778987	-0.437145	-0.392118	-0.878842	0.835567	-0.580442	-0.33887	-0.277859	-0.530999	-0.541504	-0.365922	0.697058	-0.852883	-0.511959	-0.494453	-0.505154	-0.281616	-0.556353	-0.474619	-0.724578	-0.458226	-0.683247	-0.440263	0.219915	-0.709083	-0.394458	#DIV/0!	-0.219316	-0.480997	-0.282569	#DIV/0!	-0.283678	#DIV/0!	-0.282569
WRKY4	-0.449773	-0.53695	0.392868	0.622389	0.889276	0.981531	-0.411652	-0.502097	0.30598	-0.828333	0.987693	#DIV/0!	0.799935	0.248164	0.213081	-0.350903	-0.367171	0.574616	0.248575	-0.505079	-0.198992	0.177669	-0.198394	-0.107446	0.95113	0.778564	-0.301499	0.580799	0.451835	-0.170777	0.776422	0.743452	0.394619	-0.0317277	-0.123026	0.061025	-0.146731	0.0994739	-0.303795	0.706947	-0.187272	#DIV/0!	0.484029	-0.288482	-0.0907556	#DIV/0!	0.871783	#DIV/0!	-0.0907556
WRKY5	-0.0446869	-0.258395	0.346799	0.420783	-0.190526	0.231692	-0.165199	-0.673336	0.564748	-0.0951024	0.28939	#DIV/0!	0.346592	0.425295	0.55498	0.238755	-0.138106	0.794615	0.285697	-0.060564	-0.015606	0.80986	-0.341955	-0.61584	0.337542	0.620197	0.377289	0.421158	-0.126347	-0.569549	0.583313	0.612185	0.706079	0.548283	-0.212424	0.465067	0.35944	0.443287	0.403469	0.355106	0.119263	#DIV/0!	0.735596	-0.753511	0.238397	#DIV/0!	-0.244841	#DIV/0!	0.238397
WRKY6	-0.337181	-0.387682	0.524021	0.665907	-0.217758	0.343735	-0.0015119	-0.428046	0.801964	-0.270056	0.365753	#DIV/0!	0.548485	0.434156	0.763777	-0.240717	-0.0984462	0.910756	0.581332	-0.425754	-0.0120053	0.978894	-0.217758	-0.369105	0.489326	0.771308	-0.0929581	0.6455	0.068205	-0.458845	0.758152	0.76736	0.935306	0.586158	-0.109964	0.471869	0.561082	0.840909	0.30659	0.447401	0.0576071	#DIV/0!	0.91436	-0.426389	0.134005	#DIV/0!	-0.253698	#DIV/0!	0.134005
WRKY7	-0.0472166	-0.287503	0.359054	0.291406	0.00113258	0.265399	-0.0541305	-0.632709	0.129757	0.0868123	0.281567	#DIV/0!	0.263805	0.592404	0.465295	0.302851	0.159923	0.653743	0.223276	-0.075119	0.232855	0.583724	-0.572663	-0.689022	0.303669	0.447122	0.38752	0.382862	0.0765859	-0.502342	0.394009	0.386934	0.457083	0.620627	0.0178467	0.598299	0.193287	0.115433	0.47098	0.509602	0.37806	#DIV/0!	0.420541	-0.78612	0.501593	#DIV/0!	-0.0853376	#DIV/0!	0.501593
WRKY8	0.761797	0.489751	-0.61325	-0.610849	-0.152693	-0.422618	-0.487623	-0.480094	-0.28201	0.235546	-0.282374	#DIV/0!	-0.564606	-0.393628	-0.555268	0.99721	-0.339935	-0.31864	-0.7477	0.903321	-0.358078	-0.282452	-0.175136	-0.392077	-0.438162	-0.300134	0.987592	-0.651347	-0.699277	-0.198529	-0.374193	-0.247451	-0.438755	-0.331606	-0.520706	-0.338378	-0.472982	-0.641671	0.0369425	-0.530145	-0.246769	#DIV/0!	-0.21344	-0.574647	-0.175136	#DIV/0!	-0.181284	#DIV/0!	-0.175136
WRKY9	0.338166	0.590625	-0.240859	-0.325078	-0.594736	-0.473362	0.140195	0.2301	-0.0146046	0.210303	-0.498983	#DIV/0!	-0.422746	-0.00231219	0.346904	-0.166248	0.149685	-0.0700339	-0.012051	-0.0200211	0.042458	0.101048	0.0103979	-0.28119	-0.448817	-0.29206	-0.233425	-0.250054	0.174057	-0.466907	-0.340008	-0.26168	-0.0684199	0.184188	-0.0357141	0.172855	0.103971	0.399371	0.626419	-0.300385	0.169126	#DIV/0!	-0.0674728	0.110584	0.196484	#DIV/0!	-0.601504	#DIV/0!	0.196484
WRKY10	-0.336849	-0.176697	0.467927	0.0550931	-0.344249	-0.23066	0.863137	0.648792	-0.336945	0.699937	-0.43439	#DIV/0!	-0.0529892	0.682177	0.470543	-0.384401	0.890454	-0.0868328	0.512922	-0.422465	0.942833	-0.0283401	0.18094	0.0743768	-0.30145	-0.445079	-0.432593	0.250988	0.597627	0.0941767	-0.356213	-0.541791	-0.0600584	0.685703	0.899103	0.735218	0.549069	0.122241	0.593001	0.303875	0.930192	#DIV/0!	-0.463697	0.408196	0.848635	#DIV/0!	-0.321749	#DIV/0!	0.848635
WRKY11	0.334736	0.55965	-0.306711	-0.191331	-0.314225	-0.17492	-0.219117	-0.0905083	0.172351	-0.234791	-0.131397	#DIV/0!	-0.229644	-0.160445	0.315821	-0.207289	-0.180985	0.140503	-0.0831355	-0.0721824	-0.325399	0.231553	-0.202347	-0.368331	-0.116776	0.0750611	-0.254168	-0.176011	0.135901	-0.584724	-0.0237395	0.127349	0.0925822	-0.00952476	-0.36949	-0.0296604	-0.110853	0.487993	0.405984	-0.218611	-0.183476	#DIV/0!	0.253309	-0.0828462	-0.100905	#DIV/0!	-0.34919	#DIV/0!	-0.100905
WRKY12	-0.591075	-0.553224	0.820733	0.531666	-0.131421	0.241079	0.692282	0.185827	0.068108	0.363957	0.0646183	#DIV/0!	0.432995	0.979495	0.828567	-0.454726	0.73947	0.523755	0.799437	-0.686494	0.881112	0.479779	-0.0820854	-0.200669	0.225784	0.165176	-0.411384	0.711103	0.692951	-0.16949	0.23644	0.0483406	0.475065	0.959309	0.786946	0.982233	0.711952	0.425271	0.628278	0.75132	0.913177	#DIV/0!	0.10059	-0.0093318	0.908938	#DIV/0!	-0.145661	#DIV/0!	0.908938
WRKY13	0.181575	0.0944115	0.0895564	-0.0872399	0.30765	0.279238	-0.141261	-0.446598	-0.409917	0.0310963	0.232194	#DIV/0!	0.0287633	0.574695	0.337628	0.176206	0.226686	0.265014	-0.0492954	-0.100246	0.311321	-0.0353155	-0.519684	-0.776524	0.17006	0.0573801	0.117035	0.0922907	0.563329	-0.678188	-0.0115833	-0.0208993	-0.11972	0.408491	0.124691	0.561109	-0.223286	-0.252896	0.663442	0.481109	0.534864	#DIV/0!	-0.135099	-0.609501	0.692912	#DIV/0!	0.233478	#DIV/0!	0.692912
WRKY14	-0.535807	-0.303495	0.556017	0.229579	-0.415144	-0.206608	0.956561	0.793733	-0.114862	0.596807	-0.404746	#DIV/0!	0.066899	0.576164	0.510367	-0.627663	0.870309	-0.0216168	0.68187	-0.582412	0.859243	0.142776	0.247095	0.324636	-0.21776	-0.310321	-0.646762	0.377047	0.533484	0.29294	-0.208755	-0.391954	0.139962	0.645348	0.894859	0.628594	0.69195	0.388717	0.381935	0.282695	0.766059	#DIV/0!	-0.274793	0.626915	0.636596	#DIV/0!	-0.383648	#DIV/0!	0.636596
WRKY15	-0.333079	-0.409452	0.417518	0.697735	0.0440249	0.52268	-0.257379	-0.553899	0.866103	-0.569378	0.590615	#DIV/0!	0.645739	0.210872	0.566332	-0.236254	-0.376021	0.888902	0.448039	-0.382127	-0.292651	0.883553	-0.213721	-0.266857	0.667989	0.91419	-0.085369	0.610902	-0.0217596	-0.378233	0.889375	0.932968	0.908248	0.299105	-0.327001	0.194546	0.35088	0.752931	-0.000313549	0.414474	-0.252135	#DIV/0!	0.998918	-0.434971	-0.166094	#DIV/0!	0.0123651	#DIV/0!	-0.166094
WRKY16	-0.526614	-0.52578	0.783601	0.704089	-0.0726793	0.453967	0.321707	-0.214768	0.46693	-0.0481049	0.357477	#DIV/0!	0.620106	0.877646	0.972178	-0.442278	0.336833	0.877657	0.787344	-0.703534	0.495857	0.805582	-0.221248	-0.427855	0.504737	0.590014	-0.346628	0.812883	0.582166	-0.484868	0.614115	0.512475	0.794214	0.898485	0.377642	0.885052	0.661478	0.709256	0.602427	0.786301	0.589205	#DIV/0!	0.584078	-0.317175	0.661115	#DIV/0!	-0.107112	#DIV/0!	0.661115
WRKY17	-0.260052	-0.317781	0.361926	0.614671	-0.166667	0.334076	-0.179499	-0.472082	0.879442	-0.427287	0.405549	#DIV/0!	0.515346	0.164608	0.566026	-0.184239	-0.328102	0.826719	0.432477	-0.299746	-0.273969	0.916223	-0.166667	-0.251952	0.499564	0.807526	-0.031538	0.527351	-0.130536	-0.365461	0.783613	0.837708	0.895729	0.327258	-0.325767	0.191412	0.423237	0.803575	0.0665461	0.277345	-0.235145	#DIV/0!	0.972233	-0.390028	-0.166667	#DIV/0!	-0.194174	#DIV/0!	-0.166667
WRKY18	-0.429136	-0.531963	0.391106	0.721334	0.589319	0.862525	-0.442859	-0.615824	0.641443	-0.847437	0.926117	#DIV/0!	0.803201	0.144265	0.322632	-0.304411	-0.478479	0.777927	0.323988	-0.454299	-0.37759	0.559995	-0.275377	-0.146844	0.934946	0.974144	-0.192977	0.626989	0.160429	-0.223143	0.947825	0.972552	0.702242	0.0331292	-0.327523	0.0153031	0.0231472	0.425093	-0.315084	0.584168	-0.371656	#DIV/0!	0.842825	-0.393287	-0.275377	#DIV/0!	0.555993	#DIV/0!	-0.275377
WRKY19	-0.609251	-0.742237	0.787083	0.713109	-0.05176	0.383237	0.388279	-0.196052	0.399097	0.110994	0.321932	#DIV/0!	0.599505	0.727229	0.645132	-0.211879	0.389352	0.74626	0.718944	-0.508356	0.481961	0.775327	-0.269152	-0.16968	0.464254	0.560142	-0.078526	0.776812	0.210044	-0.0474943	0.597768	0.479186	0.766598	0.777312	0.399282	0.695129	0.646771	0.474481	0.218745	0.700523	0.464525	#DIV/0!	0.540221	-0.285979	0.473604	#DIV/0!	-0.0931343	#DIV/0!	0.473604
WRKY20	-0.37826	-0.469295	0.433768	0.737867	0.245039	0.674362	-0.336472	-0.609239	0.820807	-0.692061	0.740792	#DIV/0!	0.734597	0.217179	0.520067	-0.268325	-0.426635	0.89714	0.426595	-0.428849	-0.322977	0.805103	-0.242733	-0.256497	0.795916	0.975189	-0.12572	0.648793	0.0613352	-0.363052	0.949602	0.985826	0.873424	0.232449	-0.334659	0.16	0.25252	0.666284	-0.0873835	0.506652	-0.285887	#DIV/0!	0.983007	-0.453117	-0.188183	#DIV/0!	0.211816	#DIV/0!	-0.188183
WRKY21	-0.435259	-0.514187	0.52659	0.778398	0.139299	0.62777	-0.202074	-0.544478	0.832441	-0.577677	0.671142	#DIV/0!	0.74041	0.331877	0.629251	-0.309968	-0.298008	0.94053	0.532771	-0.489928	-0.190303	0.885169	-0.237274	-0.269601	0.75642	0.952428	-0.160202	0.713807	0.107475	-0.36858	0.937387	0.95105	0.933964	0.376246	-0.220488	0.292158	0.382456	0.743435	0.0186736	0.553699	-0.152872	#DIV/0!	0.983793	-0.43058	-0.0652198	#DIV/0!	0.105418	#DIV/0!	-0.0652198
WRKY22	#DIV/0!	#DIV/0!	#DIV/0!	#DIV/0!	#DIV/0!	#DIV/0!	#DIV/0!	#DIV/0!	#DIV/0!	#DIV/0!	#DIV/0!	#DIV/0!	#DIV/0!	#DIV/0!	#DIV/0!	#DIV/0!	#DIV/0!	#DIV/0!	#DIV/0!	#DIV/0!	#DIV/0!	#DIV/0!	#DIV/0!	#DIV/0!	#DIV/0!	#DIV/0!	#DIV/0!	#DIV/0!	#DIV/0!	#DIV/0!	#DIV/0!	#DIV/0!	#DIV/0!	#DIV/0!	#DIV/0!	#DIV/0!	#DIV/0!	#DIV/0!	#DIV/0!	#DIV/0!	#DIV/0!	#DIV/0!	#DIV/0!	#DIV/0!	#DIV/0!	#DIV/0!	#DIV/0!	#DIV/0!	#DIV/0!
WRKY23	#DIV/0!	#DIV/0!	#DIV/0!	#DIV/0!	#DIV/0!	#DIV/0!	#DIV/0!	#DIV/0!	#DIV/0!	#DIV/0!	#DIV/0!	#DIV/0!	#DIV/0!	#DIV/0!	#DIV/0!	#DIV/0!	#DIV/0!	#DIV/0!	#DIV/0!	#DIV/0!	#DIV/0!	#DIV/0!	#DIV/0!	#DIV/0!	#DIV/0!	#DIV/0!	#DIV/0!	#DIV/0!	#DIV/0!	#DIV/0!	#DIV/0!	#DIV/0!	#DIV/0!	#DIV/0!	#DIV/0!	#DIV/0!	#DIV/0!	#DIV/0!	#DIV/0!	#DIV/0!	#DIV/0!	#DIV/0!	#DIV/0!	#DIV/0!	#DIV/0!	#DIV/0!	#DIV/0!	#DIV/0!	#DIV/0!
WRKY24	#DIV/0!	#DIV/0!	#DIV/0!	#DIV/0!	#DIV/0!	#DIV/0!	#DIV/0!	#DIV/0!	#DIV/0!	#DIV/0!	#DIV/0!	#DIV/0!	#DIV/0!	#DIV/0!	#DIV/0!	#DIV/0!	#DIV/0!	#DIV/0!	#DIV/0!	#DIV/0!	#DIV/0!	#DIV/0!	#DIV/0!	#DIV/0!	#DIV/0!	#DIV/0!	#DIV/0!	#DIV/0!	#DIV/0!	#DIV/0!	#DIV/0!	#DIV/0!	#DIV/0!	#DIV/0!	#DIV/0!	#DIV/0!	#DIV/0!	#DIV/0!	#DIV/0!	#DIV/0!	#DIV/0!	#DIV/0!	#DIV/0!	#DIV/0!	#DIV/0!	#DIV/0!	#DIV/0!	#DIV/0!	#DIV/0!
WRKY25	0.296966	-0.0518942	-0.221414	-0.139281	0.347903	0.127836	-0.507526	-0.561131	-0.0867558	-0.0968505	0.236195	#DIV/0!	-0.0172481	-0.20643	-0.504838	0.747316	-0.432353	-0.0727273	-0.472733	0.573996	-0.301085	-0.231992	-0.0663917	-0.170829	0.0894267	0.071584	0.790228	-0.220811	-0.495397	0.019874	0.05869	0.0910668	-0.198105	-0.321382	-0.373702	-0.290602	-0.375273	-0.637918	-0.306376	-0.0944749	-0.272701	#DIV/0!	-0.0279907	-0.530934	-0.213318	#DIV/0!	0.342755	#DIV/0!	-0.213318
WRKY26	-0.45015	-0.560327	0.490909	0.776977	0.492784	0.851311	-0.369869	-0.63731	0.700843	-0.771937	0.896315	#DIV/0!	0.835369	0.298506	0.484811	-0.30863	-0.409171	0.885257	0.423368	-0.503469	-0.26312	0.670865	-0.263994	-0.253902	0.926913	0.995005	-0.183537	0.70686	0.223859	-0.34127	0.977547	0.98383	0.793879	0.207301	-0.25674	0.189482	0.157182	0.517965	-0.136556	0.658049	-0.226253	#DIV/0!	0.890352	-0.462259	-0.117461	#DIV/0!	0.459824	#DIV/0!	-0.117461
WRKY27	-0.45757	-0.532372	0.496203	0.787404	0.159252	0.623755	-0.225041	-0.495974	0.880846	-0.626427	0.677315	#DIV/0!	0.751853	0.220712	0.536001	-0.325947	-0.375865	0.880977	0.507938	-0.461807	-0.26715	0.840452	-0.141367	-0.138898	0.758833	0.948757	-0.170469	0.688265	0.0261135	-0.255449	0.945976	0.960591	0.920608	0.264042	-0.260211	0.169271	0.370573	0.732966	-0.124834	0.484355	-0.265362	#DIV/0!	0.986885	-0.341015	-0.198661	#DIV/0!	0.140135	#DIV/0!	-0.198661
WRKY28	-0.376993	-0.469551	0.424335	0.735445	0.268887	0.687006	-0.353121	-0.614421	0.815405	-0.710463	0.755592	#DIV/0!	0.738616	0.201988	0.501236	-0.267333	-0.44242	0.888486	0.413718	-0.42481	-0.338835	0.788454	-0.241835	-0.24753	0.806317	0.97854	-0.126175	0.642972	0.0594371	-0.354249	0.952423	0.990068	0.86252	0.209613	-0.345408	0.139975	0.23263	0.650873	-0.10969	0.504851	-0.304011	#DIV/0!	0.978912	-0.450638	-0.205981	#DIV/0!	0.236134	#DIV/0!	-0.205981
WRKY29	-0.277222	-0.332297	0.374619	0.627835	-0.178013	0.32751	-0.163254	-0.442385	0.904592	-0.423202	0.395423	#DIV/0!	0.5257	0.15759	0.561808	-0.196781	-0.338165	0.814866	0.446139	-0.301445	-0.268272	0.907679	-0.108193	-0.213076	0.492668	0.797119	-0.0404985	0.533026	-0.1405	-0.338775	0.783468	0.829803	0.899744	0.319809	-0.312903	0.183049	0.451648	0.812273	0.0495649	0.265335	-0.238538	#DIV/0!	0.967777	-0.355249	-0.178013	#DIV/0!	-0.196849	#DIV/0!	-0.178013
WRKY30	-0.259866	-0.343484	0.119703	0.28923	1	0.817699	-0.445433	-0.354815	-0.0920881	-0.701048	0.82556	#DIV/0!	0.523497	0.0293943	-0.170777	-0.184239	-0.328102	0.155518	-0.0597324	-0.268672	-0.220434	-0.268793	-0.166667	0.0270189	0.723652	0.432287	-0.203181	0.258289	0.382324	0.0323292	0.423766	0.398862	-0.0482506	-0.31557	-0.108506	-0.174932	-0.450109	-0.324481	-0.45574	0.491508	-0.235145	#DIV/0!	0.0687017	-0.146023	-0.166667	#DIV/0!	0.98885	#DIV/0!	-0.166667
WRKY31	-0.500906	-0.536118	0.632979	0.795552	0.0219921	0.56552	-0.00588582	-0.428373	0.770326	-0.417473	0.568074	#DIV/0!	0.719613	0.503702	0.785358	-0.404913	-0.0747402	0.970075	0.666092	-0.603715	0.016352	0.949765	-0.274816	-0.307964	0.691702	0.886047	-0.264124	0.783763	0.246816	-0.396793	0.876768	0.861865	0.964687	0.573937	-0.0362611	0.488785	0.514809	0.828068	0.198431	0.63377	0.0630562	#DIV/0!	0.929611	-0.379049	0.141004	#DIV/0!	-0.0192034	#DIV/0!	0.141004
WRKY32	0.355816	0.661055	-0.428189	-0.537246	-0.373442	-0.524329	0.160412	0.503052	-0.354299	0.227405	-0.566989	#DIV/0!	-0.568887	-0.247361	-0.0455655	-0.202443	0.181134	-0.498186	-0.218304	0.0661801	0.0188984	-0.373627	0.146389	0.052396	-0.564742	-0.584224	-0.336562	-0.472777	0.186836	-0.107333	-0.614304	-0.554145	-0.470601	-0.162812	0.0479037	-0.123401	-0.161241	0.039046	0.30846	-0.455028	0.0633612	#DIV/0!	-0.466475	0.441215	0.0320093	#DIV/0!	-0.35657	#DIV/0!	0.0320093
WRKY33	-0.425033	-0.342143	0.577051	0.164259	-0.288668	-0.139042	0.87735	0.526212	-0.322185	0.719024	-0.332473	#DIV/0!	0.0455473	0.775311	0.491058	-0.317414	0.951229	0.0415277	0.576841	-0.444163	0.986769	0.105132	0.0144334	0.0270877	-0.190557	-0.313464	-0.336896	0.367407	0.549048	0.136992	-0.233979	-0.42835	0.0580087	0.782675	0.923633	0.807307	0.58229	0.106186	0.545587	0.434833	0.962971	#DIV/0!	-0.360582	0.272673	0.887815	#DIV/0!	-0.290536	#DIV/0!	0.887815
WRKY34	-0.260052	-0.317781	0.361926	0.614671	-0.166667	0.334076	-0.179499	-0.472082	0.879442	-0.427287	0.405549	#DIV/0!	0.515346	0.164608	0.566026	-0.184239	-0.328102	0.826719	0.432477	-0.299746	-0.273969	0.916223	-0.166667	-0.251952	0.499564	0.807526	-0.031538	0.527351	-0.130536	-0.365461	0.783613	0.837708	0.895729	0.327258	-0.325767	0.191412	0.423237	0.803575	0.0665461	0.277345	-0.235145	#DIV/0!	0.972233	-0.390028	-0.166667	#DIV/0!	-0.194174	#DIV/0!	-0.166667
WRKY35	-0.439236	-0.447902	0.632679	0.697881	-0.300687	0.290522	0.200648	-0.257327	0.756659	-0.127611	0.270025	#DIV/0!	0.549561	0.552899	0.850451	-0.350685	0.0880661	0.884662	0.708736	-0.528215	0.177184	0.983247	-0.155513	-0.297335	0.428716	0.68383	-0.208869	0.709432	0.172402	-0.386981	0.694177	0.662044	0.940393	0.714092	0.085007	0.600012	0.697571	0.890721	0.38435	0.498385	0.226675	#DIV/0!	0.830072	-0.29476	0.274475	#DIV/0!	-0.32839	#DIV/0!	0.274475
WRKY36	-0.349604	-0.419348	0.400653	0.692027	0.0379659	0.50225	-0.241754	-0.518426	0.85797	-0.564624	0.575532	#DIV/0!	0.631828	0.158906	0.518239	-0.248046	-0.36697	0.855702	0.441296	-0.375504	-0.315221	0.878292	-0.224388	-0.202829	0.656524	0.906487	-0.0970994	0.596713	-0.0651227	-0.301692	0.879849	0.927745	0.901918	0.25945	-0.331335	0.140735	0.33952	0.750019	-0.0724258	0.383009	-0.296768	#DIV/0!	0.995449	-0.387646	-0.224388	#DIV/0!	0.00461013	#DIV/0!	-0.224388
WRKY37	0.782475	0.941084	-0.879903	-0.872622	-0.303022	-0.657426	-0.278813	0.132317	-0.511045	0.148922	-0.573927	#DIV/0!	-0.855898	-0.660833	-0.492588	0.324393	-0.13145	-0.664488	-0.72715	0.569316	-0.416579	-0.511185	-0.155092	-0.116281	-0.678191	-0.605723	0.181189	-0.864558	-0.28714	-0.139891	-0.720981	-0.534035	-0.698092	-0.541407	-0.427692	-0.531351	-0.623538	-0.325149	0.0852271	-0.77507	-0.337427	#DIV/0!	-0.470317	0.0990277	-0.321381	#DIV/0!	-0.330694	#DIV/0!	-0.321381
WRKY38	#DIV/0!	#DIV/0!	#DIV/0!	#DIV/0!	#DIV/0!	#DIV/0!	#DIV/0!	#DIV/0!	#DIV/0!	#DIV/0!	#DIV/0!	#DIV/0!	#DIV/0!	#DIV/0!	#DIV/0!	#DIV/0!	#DIV/0!	#DIV/0!	#DIV/0!	#DIV/0!	#DIV/0!	#DIV/0!	#DIV/0!	#DIV/0!	#DIV/0!	#DIV/0!	#DIV/0!	#DIV/0!	#DIV/0!	#DIV/0!	#DIV/0!	#DIV/0!	#DIV/0!	#DIV/0!	#DIV/0!	#DIV/0!	#DIV/0!	#DIV/0!	#DIV/0!	#DIV/0!	#DIV/0!	#DIV/0!	#DIV/0!	#DIV/0!	#DIV/0!	#DIV/0!	#DIV/0!	#DIV/0!	#DIV/0!
WRKY39	#DIV/0!	#DIV/0!	#DIV/0!	#DIV/0!	#DIV/0!	#DIV/0!	#DIV/0!	#DIV/0!	#DIV/0!	#DIV/0!	#DIV/0!	#DIV/0!	#DIV/0!	#DIV/0!	#DIV/0!	#DIV/0!	#DIV/0!	#DIV/0!	#DIV/0!	#DIV/0!	#DIV/0!	#DIV/0!	#DIV/0!	#DIV/0!	#DIV/0!	#DIV/0!	#DIV/0!	#DIV/0!	#DIV/0!	#DIV/0!	#DIV/0!	#DIV/0!	#DIV/0!	#DIV/0!	#DIV/0!	#DIV/0!	#DIV/0!	#DIV/0!	#DIV/0!	#DIV/0!	#DIV/0!	#DIV/0!	#DIV/0!	#DIV/0!	#DIV/0!	#DIV/0!	#DIV/0!	#DIV/0!	#DIV/0!
WRKY40	-0.353906	-0.416068	0.469545	0.709251	-0.0183187	0.495057	-0.177024	-0.518953	0.853457	-0.497242	0.54541	#DIV/0!	0.639743	0.299872	0.652244	-0.266758	-0.285636	0.918035	0.50978	-0.427683	-0.199319	0.925429	-0.22518	-0.305881	0.639632	0.891575	-0.11713	0.646129	0.0391313	-0.416491	0.869853	0.900849	0.933123	0.401469	-0.251385	0.297199	0.420441	0.798872	0.102364	0.453411	-0.147723	#DIV/0!	0.986745	-0.433001	-0.0617586	#DIV/0!	-0.0525833	#DIV/0!	-0.0617586
WRKY41	-0.390347	-0.325578	0.585203	0.174934	-0.258012	-0.0893864	0.81596	0.430235	-0.305213	0.679015	-0.279975	#DIV/0!	0.0715765	0.8309	0.549149	-0.285215	0.914043	0.110476	0.568905	-0.445701	0.979499	0.133074	-0.0223354	-0.0868518	-0.147799	-0.265869	-0.302864	0.386626	0.592744	0.0146966	-0.19393	-0.38286	0.0809552	0.822899	0.889204	0.863129	0.566289	0.11009	0.628228	0.484174	0.990428	#DIV/0!	-0.322288	0.167671	0.941936	#DIV/0!	-0.265003	#DIV/0!	0.941936
WRKY42	-0.530108	-0.505086	0.785296	0.546849	-0.347221	0.124754	0.665849	0.113511	0.251276	0.38434	-0.0143903	#DIV/0!	0.388706	0.905216	0.882204	-0.38383	0.669356	0.62088	0.811067	-0.611836	0.771444	0.691873	-0.121787	-0.250228	0.169005	0.24479	-0.306716	0.696948	0.494602	-0.225518	0.299187	0.151093	0.629881	0.995051	0.649887	0.952702	0.803526	0.600144	0.654685	0.63971	0.809986	#DIV/0!	0.291192	-0.0889595	0.808456	#DIV/0!	-0.370483	#DIV/0!	0.808456
WRKY43	0.855217	0.724124	-0.693625	-0.852864	-0.397808	-0.723728	-0.210037	-0.130647	-0.554006	0.548002	-0.64717	#DIV/0!	-0.846025	-0.330318	-0.497772	0.887601	-0.0294706	-0.571462	-0.746526	0.879101	-0.10576	-0.464857	-0.0935083	-0.367452	-0.776427	-0.680824	0.810472	-0.814776	-0.515291	-0.204922	-0.747784	-0.641685	-0.680165	-0.231175	-0.278369	-0.210586	-0.424025	-0.655945	0.309507	-0.659054	0.0220492	#DIV/0!	-0.552813	-0.324352	0.0606925	#DIV/0!	-0.417508	#DIV/0!	0.0606925
WRKY44	-0.260052	-0.317781	0.361926	0.614671	-0.166667	0.334076	-0.179499	-0.472082	0.879442	-0.427287	0.405549	#DIV/0!	0.515346	0.164608	0.566026	-0.184239	-0.328102	0.826719	0.432477	-0.299746	-0.273969	0.916223	-0.166667	-0.251952	0.499564	0.807526	-0.031538	0.527351	-0.130536	-0.365461	0.783613	0.837708	0.895729	0.327258	-0.325767	0.191412	0.423237	0.803575	0.0665461	0.277345	-0.235145	#DIV/0!	0.972233	-0.390028	-0.166667	#DIV/0!	-0.194174	#DIV/0!	-0.166667
WRKY45	-0.482002	-0.581623	0.499655	0.78852	0.515878	0.864813	-0.351632	-0.605402	0.688108	-0.781229	0.906508	#DIV/0!	0.847655	0.287505	0.469057	-0.344844	-0.392807	0.869981	0.436018	-0.529078	-0.259391	0.657539	-0.265331	-0.209788	0.940264	0.995064	-0.222391	0.717428	0.236642	-0.294751	0.979244	0.981883	0.788873	0.190743	-0.23739	0.171776	0.151933	0.516705	-0.177673	0.666392	-0.236492	#DIV/0!	0.879799	-0.420455	-0.135793	#DIV/0!	0.48304	#DIV/0!	-0.135793
WRKY46	-0.766881	-0.69785	0.780725	0.600236	-0.332016	0.0391921	0.849382	0.492345	0.270072	0.414135	-0.0974169	#DIV/0!	0.402667	0.584043	0.534847	-0.540456	0.694305	0.335821	0.844158	-0.612648	0.701869	0.545528	0.11764	0.371912	0.115703	0.141084	-0.451579	0.667052	0.2414	0.425332	0.244972	0.0645805	0.570236	0.698731	0.742393	0.587331	0.84599	0.549525	0.0824741	0.450231	0.54906	#DIV/0!	0.191521	0.39749	0.420971	#DIV/0!	-0.318905	#DIV/0!	0.420971
WRKY47	-0.878158	-0.799437	0.945145	0.853119	-0.0735713	0.424196	0.653053	0.234149	0.483965	0.0438503	0.282042	#DIV/0!	0.719355	0.777364	0.824351	-0.73693	0.516324	0.684172	0.989634	-0.87526	0.627417	0.717884	0.0430117	0.14374	0.490633	0.491387	-0.631783	0.9236	0.543226	0.0915241	0.584029	0.406267	0.802247	0.802265	0.654001	0.742872	0.847383	0.753385	0.206149	0.758541	0.546841	#DIV/0!	0.468857	0.198334	0.494816	#DIV/0!	-0.068107	#DIV/0!	0.494816
WRKY48	-0.80091	-0.818373	0.706035	0.668998	0.719672	0.782234	0.264052	0.110496	0.0223271	-0.283602	0.657164	#DIV/0!	0.764817	0.530117	0.23723	-0.576759	0.256476	0.311544	0.561288	-0.706356	0.424897	0.0140832	0.0521024	0.306343	0.709749	0.388487	-0.547859	0.710787	0.641701	0.331783	0.480891	0.2912	0.265653	0.242628	0.553944	0.33487	0.213583	0.00913263	-0.285795	0.810736	0.309212	#DIV/0!	0.0539581	0.211365	0.275087	#DIV/0!	0.737631	#DIV/0!	0.275087
WRKY49	-0.810883	-0.66337	0.835412	0.602521	-0.211205	0.1237	0.890453	0.658124	0.229917	0.353807	-0.0752502	#DIV/0!	0.464075	0.684629	0.611297	-0.723346	0.674272	0.24277	0.889729	-0.738763	0.824498	0.311245	0.433722	0.429436	0.12626	0.0127694	-0.67025	0.686317	0.537751	0.351653	0.167529	-0.0696895	0.432934	0.685203	0.891872	0.666159	0.875009	0.513345	0.196631	0.51406	0.691057	#DIV/0!	0.00132129	0.576713	0.561891	#DIV/0!	-0.148664	#DIV/0!	0.561891
WRKY50	0.638119	0.697011	-0.637404	-0.68404	-0.818095	-0.937472	0.044136	0.238567	-0.154384	0.5293	-0.852377	#DIV/0!	-0.831594	-0.561933	-0.367233	0.478548	-0.00135988	-0.529033	-0.470975	0.672055	-0.231952	-0.122868	0.0735591	0.0331689	-0.864124	-0.596083	0.441185	-0.718594	-0.69335	0.066385	-0.648272	-0.513876	-0.357471	-0.248413	-0.295125	-0.37262	-0.0927659	-0.0726084	0.114183	-0.878027	-0.22277	#DIV/0!	-0.260266	0.12049	-0.278353	#DIV/0!	-0.818456	#DIV/0!	-0.278353
WRKY51	-0.305619	-0.360013	0.455584	0.649978	-0.196787	0.34322	-0.0832344	-0.45314	0.846672	-0.345312	0.388191	#DIV/0!	0.539525	0.315369	0.681705	-0.217535	-0.204992	0.882561	0.519627	-0.372764	-0.132397	0.961283	-0.196787	-0.319533	0.499604	0.796726	-0.0658228	0.598622	-0.0222498	-0.421207	0.778482	0.808401	0.9278	0.473991	-0.210282	0.348504	0.5042	0.833357	0.199893	0.374437	-0.0761243	#DIV/0!	0.95135	-0.414558	-0.00249097	#DIV/0!	-0.229266	#DIV/0!	-0.00249097
WRKY52	0.36821	0.499781	-0.114729	-0.40609	-0.493798	-0.443279	0.278148	0.103216	-0.411177	0.52788	-0.51531	#DIV/0!	-0.475957	0.385161	0.409085	0.0717837	0.514665	-0.0474511	-0.016619	0.0133186	0.431075	0.0246164	-0.290216	-0.58723	-0.485026	-0.416775	-0.0192999	-0.207315	0.365713	-0.579016	-0.478964	-0.455555	-0.211442	0.494615	0.24081	0.543469	0.0630058	0.0714138	0.925986	-0.0342568	0.624861	#DIV/0!	-0.315259	-0.173522	0.690603	#DIV/0!	-0.544551	#DIV/0!	0.690603
WRKY53	-0.31781	-0.393777	0.391769	0.683305	0.0399801	0.509342	-0.27494	-0.552508	0.871968	-0.579433	0.583412	#DIV/0!	0.631584	0.17295	0.537925	-0.225186	-0.401023	0.87026	0.425785	-0.359874	-0.323677	0.872332	-0.203708	-0.249678	0.657398	0.90862	-0.0743993	0.588355	-0.0524236	-0.363595	0.882607	0.932224	0.89763	0.26572	-0.352788	0.157433	0.334881	0.746546	-0.027757	0.383719	-0.287406	#DIV/0!	0.999586	-0.425745	-0.203708	#DIV/0!	0.00977577	#DIV/0!	-0.203708
WRKY54	-0.474073	-0.526228	0.702245	0.751301	-0.060615	0.497093	0.119048	-0.401581	0.659168	-0.222502	0.463888	#DIV/0!	0.664954	0.698004	0.890304	-0.342293	0.0960985	0.970188	0.708727	-0.600774	0.231942	0.932943	-0.275746	-0.434022	0.5955	0.770922	-0.21098	0.794692	0.350636	-0.492799	0.772687	0.723749	0.917379	0.761397	0.121119	0.701904	0.599387	0.772755	0.431355	0.700796	0.317302	#DIV/0!	0.809521	-0.439946	0.404234	#DIV/0!	-0.103109	#DIV/0!	0.404234
WRKY55	0.9264	0.739352	-0.779639	-0.789015	-0.243573	-0.55078	-0.522041	-0.431086	-0.385894	0.247408	-0.408729	#DIV/0!	-0.741975	-0.466184	-0.539047	0.967186	-0.328011	-0.411851	-0.849913	0.933914	-0.409363	-0.355164	-0.230826	-0.487358	-0.574502	-0.420488	0.914676	-0.804523	-0.630295	-0.341175	-0.52606	-0.356832	-0.562709	-0.376316	-0.583437	-0.367836	-0.580634	-0.615644	0.180387	-0.651014	-0.253542	#DIV/0!	-0.299246	-0.545007	-0.164723	#DIV/0!	-0.281848	#DIV/0!	-0.164723
WRKY56	-0.379461	-0.392262	0.691678	0.477416	-0.122823	0.288324	0.413442	-0.148492	0.149777	0.209275	0.167036	#DIV/0!	0.403085	0.950346	0.894171	-0.282472	0.536622	0.690779	0.663066	-0.574956	0.674358	0.608976	-0.290451	-0.528783	0.291169	0.323981	-0.231102	0.651307	0.632264	-0.506874	0.339465	0.224953	0.543174	0.952917	0.507687	0.977262	0.571463	0.464414	0.773695	0.737784	0.801019	#DIV/0!	0.28959	-0.346156	0.87507	#DIV/0!	-0.16841	#DIV/0!	0.87507
WRKY57	0.98624	0.861166	-0.877382	-0.837809	-0.246678	-0.560691	-0.599299	-0.424963	-0.365758	0.139394	-0.405447	#DIV/0!	-0.783859	-0.566657	-0.535255	0.889017	-0.404441	-0.427867	-0.897052	0.913034	-0.529559	-0.364076	-0.256899	-0.499296	-0.57645	-0.405996	0.818962	-0.862571	-0.601731	-0.408146	-0.532696	-0.327094	-0.580541	-0.463172	-0.684602	-0.453986	-0.66022	-0.540539	0.177203	-0.717373	-0.360639	#DIV/0!	-0.265759	-0.506887	-0.261386	#DIV/0!	-0.288935	#DIV/0!	-0.261386
WRKY58	-0.456921	-0.533293	0.506697	0.789597	0.283123	0.723411	-0.272527	-0.565026	0.80075	-0.685233	0.770274	#DIV/0!	0.787369	0.288729	0.567053	-0.346062	-0.356387	0.91851	0.497013	-0.514755	-0.247697	0.809563	-0.246745	-0.231747	0.837444	0.986234	-0.206043	0.715589	0.150179	-0.336631	0.968586	0.984339	0.892034	0.284617	-0.249594	0.220706	0.289346	0.683631	-0.0779895	0.585208	-0.219554	#DIV/0!	0.96748	-0.411866	-0.127879	#DIV/0!	0.249828	#DIV/0!	-0.127879
MYB1	-0.389422	-0.179708	0.500274	0.283386	0.086967	0.285586	0.452614	0.251011	-0.139582	0.0681226	0.115069	#DIV/0!	0.28133	0.735919	0.716691	-0.654026	0.572333	0.308844	0.557645	-0.729691	0.634745	0.151247	-0.117397	-0.227109	0.216176	0.0523966	-0.707727	0.470829	0.946796	-0.331801	0.0749598	-0.0418644	0.168964	0.630462	0.607311	0.737272	0.317402	0.356638	0.616003	0.621526	0.714334	#DIV/0!	-0.0773081	0.140432	0.745448	#DIV/0!	0.0704566	#DIV/0!	0.745448
MYB2	-0.729324	-0.836746	0.900438	0.819921	-0.0659101	0.413906	0.476352	-0.0614972	0.526862	0.0988854	0.321745	#DIV/0!	0.702395	0.767143	0.699063	-0.332755	0.360292	0.740295	0.834505	-0.590236	0.550375	0.749942	0.00680593	-0.0203236	0.484098	0.543335	-0.184877	0.861096	0.261961	0.0249747	0.632847	0.466535	0.812651	0.793084	0.498639	0.722758	0.803355	0.549473	0.192254	0.719087	0.502438	#DIV/0!	0.531626	-0.128929	0.483221	#DIV/0!	-0.0658063	#DIV/0!	0.483221
MYB3	-0.961863	-0.876453	0.945722	0.808094	0.0622457	0.41993	0.748461	0.460286	0.333525	0.105327	0.24421	#DIV/0!	0.711096	0.707037	0.609046	-0.771631	0.556614	0.430499	0.947558	-0.849796	0.715033	0.416709	0.288797	0.428268	0.435173	0.298264	-0.689242	0.864802	0.561345	0.382675	0.441567	0.206605	0.589756	0.646151	0.81123	0.625348	0.810075	0.524104	5.671e-05	0.713695	0.562287	#DIV/0!	0.202036	0.453849	0.455089	#DIV/0!	0.106734	#DIV/0!	0.455089
MYB4	0.426453	0.24084	-0.367632	-0.388973	-0.257668	-0.462052	-0.166141	0.0255144	-0.00259355	0.296866	-0.40009	#DIV/0!	-0.380155	-0.413702	-0.553653	0.676749	-0.357317	-0.482024	-0.472737	0.741801	-0.182454	-0.415557	0.595234	0.187009	-0.493475	-0.452008	0.700228	-0.504635	-0.682917	0.209241	-0.381929	-0.38235	-0.387472	-0.381069	-0.223082	-0.387113	-0.062317	-0.489636	-0.182289	-0.602767	-0.209431	#DIV/0!	-0.321859	-0.000571188	-0.257668	#DIV/0!	-0.171386	#DIV/0!	-0.257668
MYB5	0.661291	0.843244	-0.643369	-0.739516	-0.693908	-0.843637	0.0431093	0.331741	-0.282211	0.429852	-0.813225	#DIV/0!	-0.827235	-0.433005	-0.206741	0.249411	0.0422097	-0.561166	-0.447404	0.486788	-0.137036	-0.292455	0.138139	-0.075796	-0.836364	-0.681767	0.151259	-0.717816	-0.289176	-0.161691	-0.732699	-0.61339	-0.492633	-0.213838	-0.194901	-0.243941	-0.166027	-0.0490561	0.349559	-0.772071	-0.063719	#DIV/0!	-0.413885	0.208851	-0.0867385	#DIV/0!	-0.682775	#DIV/0!	-0.0867385
MYB6	#DIV/0!	#DIV/0!	#DIV/0!	#DIV/0!	#DIV/0!	#DIV/0!	#DIV/0!	#DIV/0!	#DIV/0!	#DIV/0!	#DIV/0!	#DIV/0!	#DIV/0!	#DIV/0!	#DIV/0!	#DIV/0!	#DIV/0!	#DIV/0!	#DIV/0!	#DIV/0!	#DIV/0!	#DIV/0!	#DIV/0!	#DIV/0!	#DIV/0!	#DIV/0!	#DIV/0!	#DIV/0!	#DIV/0!	#DIV/0!	#DIV/0!	#DIV/0!	#DIV/0!	#DIV/0!	#DIV/0!	#DIV/0!	#DIV/0!	#DIV/0!	#DIV/0!	#DIV/0!	#DIV/0!	#DIV/0!	#DIV/0!	#DIV/0!	#DIV/0!	#DIV/0!	#DIV/0!	#DIV/0!	#DIV/0!
MYB7	-0.260052	-0.317781	0.361926	0.614671	-0.166667	0.334076	-0.179499	-0.472082	0.879442	-0.427287	0.405549	#DIV/0!	0.515346	0.164608	0.566026	-0.184239	-0.328102	0.826719	0.432477	-0.299746	-0.273969	0.916223	-0.166667	-0.251952	0.499564	0.807526	-0.031538	0.527351	-0.130536	-0.365461	0.783613	0.837708	0.895729	0.327258	-0.325767	0.191412	0.423237	0.803575	0.0665461	0.277345	-0.235145	#DIV/0!	0.972233	-0.390028	-0.166667	#DIV/0!	-0.194174	#DIV/0!	-0.166667
MYB8	-0.860154	-0.807637	0.931009	0.699812	-0.075055	0.28138	0.830301	0.437122	0.202685	0.322791	0.0967798	#DIV/0!	0.577493	0.818356	0.65101	-0.622262	0.71224	0.4125	0.917796	-0.760611	0.854769	0.433076	0.183468	0.273119	0.289731	0.182334	-0.54789	0.8049	0.547923	0.294884	0.312822	0.0757367	0.533902	0.792714	0.883012	0.770701	0.836614	0.452735	0.201196	0.702735	0.741642	#DIV/0!	0.109808	0.338337	0.646307	#DIV/0!	-0.0483992	#DIV/0!	0.646307
MYB9	-0.566454	-0.632736	0.504954	0.82355	0.306608	0.694372	-0.209426	-0.386633	0.843538	-0.692088	0.742601	#DIV/0!	0.812249	0.120675	0.382023	-0.404318	-0.399333	0.770158	0.500876	-0.49257	-0.297147	0.708305	-0.0494722	0.0880076	0.816951	0.931654	-0.254054	0.696249	0.0122554	-0.0221286	0.950182	0.943272	0.854521	0.113806	-0.218395	0.0250617	0.318492	0.640708	-0.370763	0.479768	-0.362205	#DIV/0!	0.914225	-0.171457	-0.332242	#DIV/0!	0.303436	#DIV/0!	-0.332242
MYB10	-0.387559	-0.407504	0.424866	0.635771	-0.251881	0.205302	0.0196841	-0.0814078	0.974201	-0.306676	0.227204	#DIV/0!	0.526057	0.0624888	0.418441	-0.278438	-0.370401	0.552974	0.492299	-0.261782	-0.165173	0.659788	0.461782	0.191917	0.336879	0.55211	-0.117307	0.48802	-0.208294	-0.0252386	0.637508	0.602297	0.771444	0.190725	-0.134158	0.0705986	0.635523	0.744176	-0.119309	0.103396	-0.226424	#DIV/0!	0.747247	0.0374509	-0.251881	#DIV/0!	-0.185672	#DIV/0!	-0.251881
MYB11	-0.306321	-0.378571	0.38667	0.670778	-0.00515982	0.472806	-0.255036	-0.536915	0.876814	-0.548222	0.546579	#DIV/0!	0.608434	0.171758	0.546062	-0.217041	-0.386518	0.86392	0.428818	-0.348021	-0.313974	0.88516	-0.19634	-0.251095	0.625227	0.889808	-0.0652799	0.57715	-0.069735	-0.365342	0.86416	0.914941	0.900516	0.280183	-0.348164	0.165459	0.355476	0.76179	-0.00719239	0.361819	-0.27701	#DIV/0!	0.997269	-0.419484	-0.19634	#DIV/0!	-0.0348843	#DIV/0!	-0.19634
MYB12	-0.791386	-0.734439	0.714894	0.785686	0.694947	0.906876	0.116606	-0.0488454	0.261961	-0.548331	0.804454	#DIV/0!	0.874099	0.547632	0.494922	-0.758962	0.107951	0.577253	0.650825	-0.874952	0.251848	0.272857	-0.0785952	0.114473	0.876714	0.647501	-0.719412	0.819425	0.763433	0.0273303	0.699516	0.567259	0.498886	0.302986	0.368111	0.381135	0.229495	0.347753	-0.148445	0.883253	0.197626	#DIV/0!	0.36332	0.094375	0.217585	#DIV/0!	0.692821	#DIV/0!	0.217585
MYB13	-0.41454	-0.350711	0.604727	0.196138	-0.229403	-0.0638061	0.817205	0.445019	-0.291198	0.661361	-0.259656	#DIV/0!	0.100495	0.835734	0.54424	-0.302749	0.897261	0.104888	0.580417	-0.458823	0.986287	0.109767	0.0292855	-0.0566772	-0.128848	-0.264724	-0.318858	0.402361	0.608029	0.0329974	-0.182591	-0.381766	0.0781383	0.811098	0.904448	0.859021	0.577415	0.101321	0.607349	0.496756	0.99093	#DIV/0!	-0.331548	0.191823	0.938764	#DIV/0!	-0.228197	#DIV/0!	0.938764
MYB14	#DIV/0!	#DIV/0!	#DIV/0!	#DIV/0!	#DIV/0!	#DIV/0!	#DIV/0!	#DIV/0!	#DIV/0!	#DIV/0!	#DIV/0!	#DIV/0!	#DIV/0!	#DIV/0!	#DIV/0!	#DIV/0!	#DIV/0!	#DIV/0!	#DIV/0!	#DIV/0!	#DIV/0!	#DIV/0!	#DIV/0!	#DIV/0!	#DIV/0!	#DIV/0!	#DIV/0!	#DIV/0!	#DIV/0!	#DIV/0!	#DIV/0!	#DIV/0!	#DIV/0!	#DIV/0!	#DIV/0!	#DIV/0!	#DIV/0!	#DIV/0!	#DIV/0!	#DIV/0!	#DIV/0!	#DIV/0!	#DIV/0!	#DIV/0!	#DIV/0!	#DIV/0!	#DIV/0!	#DIV/0!	#DIV/0!
MYB15	#DIV/0!	#DIV/0!	#DIV/0!	#DIV/0!	#DIV/0!	#DIV/0!	#DIV/0!	#DIV/0!	#DIV/0!	#DIV/0!	#DIV/0!	#DIV/0!	#DIV/0!	#DIV/0!	#DIV/0!	#DIV/0!	#DIV/0!	#DIV/0!	#DIV/0!	#DIV/0!	#DIV/0!	#DIV/0!	#DIV/0!	#DIV/0!	#DIV/0!	#DIV/0!	#DIV/0!	#DIV/0!	#DIV/0!	#DIV/0!	#DIV/0!	#DIV/0!	#DIV/0!	#DIV/0!	#DIV/0!	#DIV/0!	#DIV/0!	#DIV/0!	#DIV/0!	#DIV/0!	#DIV/0!	#DIV/0!	#DIV/0!	#DIV/0!	#DIV/0!	#DIV/0!	#DIV/0!	#DIV/0!	#DIV/0!
MYB16	-0.178063	-0.0454582	0.351564	-0.0816325	-0.405249	-0.328433	0.800494	0.558311	-0.435217	0.773086	-0.511825	#DIV/0!	-0.190074	0.655581	0.428759	-0.225816	0.89798	-0.121967	0.390299	-0.290743	0.912787	-0.0458142	0.0551717	-0.0694273	-0.400067	-0.507194	-0.286411	0.132169	0.529054	-0.00622257	-0.44807	-0.601342	-0.138044	0.685228	0.823697	0.733615	0.455191	0.0383242	0.68758	0.230826	0.94003	#DIV/0!	-0.506205	0.27676	0.88168	#DIV/0!	-0.402599	#DIV/0!	0.88168
MYB17	-0.513826	-0.566185	0.560245	0.825191	0.195849	0.675705	-0.173043	-0.471424	0.8464	-0.625251	0.7084	#DIV/0!	0.793934	0.313356	0.613727	-0.407636	-0.298682	0.91825	0.573816	-0.557485	-0.187942	0.85148	-0.177057	-0.16485	0.800276	0.96189	-0.260298	0.751079	0.15042	-0.285147	0.959799	0.959546	0.935549	0.336314	-0.181504	0.256646	0.39348	0.760432	-0.0644102	0.575379	-0.178694	#DIV/0!	0.972382	-0.327545	-0.107665	#DIV/0!	0.171855	#DIV/0!	-0.107665
MYB18	#DIV/0!	#DIV/0!	#DIV/0!	#DIV/0!	#DIV/0!	#DIV/0!	#DIV/0!	#DIV/0!	#DIV/0!	#DIV/0!	#DIV/0!	#DIV/0!	#DIV/0!	#DIV/0!	#DIV/0!	#DIV/0!	#DIV/0!	#DIV/0!	#DIV/0!	#DIV/0!	#DIV/0!	#DIV/0!	#DIV/0!	#DIV/0!	#DIV/0!	#DIV/0!	#DIV/0!	#DIV/0!	#DIV/0!	#DIV/0!	#DIV/0!	#DIV/0!	#DIV/0!	#DIV/0!	#DIV/0!	#DIV/0!	#DIV/0!	#DIV/0!	#DIV/0!	#DIV/0!	#DIV/0!	#DIV/0!	#DIV/0!	#DIV/0!	#DIV/0!	#DIV/0!	#DIV/0!	#DIV/0!	#DIV/0!
MYB19	-0.420238	-0.48106	0.509275	0.756068	0.0184018	0.530178	-0.149474	-0.480417	0.87072	-0.51449	0.575062	#DIV/0!	0.687374	0.295339	0.633888	-0.310878	-0.280273	0.912627	0.545066	-0.463407	-0.188678	0.917584	-0.188377	-0.228267	0.675171	0.908079	-0.156251	0.684143	0.0424701	-0.338532	0.897597	0.915155	0.949238	0.385005	-0.218521	0.278073	0.442618	0.800771	0.0302993	0.476264	-0.161737	#DIV/0!	0.988897	-0.376863	-0.0896485	#DIV/0!	-0.00978964	#DIV/0!	-0.0896485
MYB20	#DIV/0!	#DIV/0!	#DIV/0!	#DIV/0!	#DIV/0!	#DIV/0!	#DIV/0!	#DIV/0!	#DIV/0!	#DIV/0!	#DIV/0!	#DIV/0!	#DIV/0!	#DIV/0!	#DIV/0!	#DIV/0!	#DIV/0!	#DIV/0!	#DIV/0!	#DIV/0!	#DIV/0!	#DIV/0!	#DIV/0!	#DIV/0!	#DIV/0!	#DIV/0!	#DIV/0!	#DIV/0!	#DIV/0!	#DIV/0!	#DIV/0!	#DIV/0!	#DIV/0!	#DIV/0!	#DIV/0!	#DIV/0!	#DIV/0!	#DIV/0!	#DIV/0!	#DIV/0!	#DIV/0!	#DIV/0!	#DIV/0!	#DIV/0!	#DIV/0!	#DIV/0!	#DIV/0!	#DIV/0!	#DIV/0!
MYB21	-0.468475	-0.512458	0.691755	0.761401	-0.0807368	0.489393	0.0977618	-0.38791	0.724442	-0.2557	0.459379	#DIV/0!	0.674555	0.660135	0.888381	-0.355474	0.0321704	0.96529	0.707199	-0.590433	0.191936	0.930151	-0.190436	-0.401749	0.590875	0.774523	-0.218791	0.786662	0.324948	-0.495523	0.785669	0.737697	0.930535	0.727531	0.0892475	0.666606	0.621471	0.806153	0.41347	0.662178	0.273909	#DIV/0!	0.832045	-0.410059	0.357364	#DIV/0!	-0.110629	#DIV/0!	0.357364
MYB22	-0.313132	-0.387579	0.389755	0.678288	0.0213016	0.494341	-0.266768	-0.546189	0.87419	-0.566655	0.568307	#DIV/0!	0.622156	0.172499	0.541427	-0.22187	-0.395117	0.86785	0.427146	-0.355056	-0.31974	0.877859	-0.200708	-0.250326	0.644242	0.901057	-0.0706422	0.583861	-0.0596037	-0.364408	0.875188	0.925299	0.899047	0.271773	-0.350961	0.160795	0.34349	0.753042	-0.0192499	0.374747	-0.283173	#DIV/0!	0.998874	-0.423258	-0.200708	#DIV/0!	-0.00871159	#DIV/0!	-0.200708
MYB23	-0.393427	-0.50401	0.330644	0.63858	0.793591	0.939169	-0.510069	-0.609383	0.460137	-0.892117	0.990321	#DIV/0!	0.787294	0.127927	0.196194	-0.278849	-0.49659	0.649566	0.213328	-0.425816	-0.366667	0.324429	-0.252253	-0.131254	0.956981	0.885829	-0.2016	0.55696	0.262178	-0.196538	0.863434	0.87449	0.509485	-0.0809437	-0.298294	-0.0386986	-0.142323	0.204995	-0.367478	0.611752	-0.355897	#DIV/0!	0.661535	-0.37158	-0.252253	#DIV/0!	0.766621	#DIV/0!	-0.252253
MYB24	#DIV/0!	#DIV/0!	#DIV/0!	#DIV/0!	#DIV/0!	#DIV/0!	#DIV/0!	#DIV/0!	#DIV/0!	#DIV/0!	#DIV/0!	#DIV/0!	#DIV/0!	#DIV/0!	#DIV/0!	#DIV/0!	#DIV/0!	#DIV/0!	#DIV/0!	#DIV/0!	#DIV/0!	#DIV/0!	#DIV/0!	#DIV/0!	#DIV/0!	#DIV/0!	#DIV/0!	#DIV/0!	#DIV/0!	#DIV/0!	#DIV/0!	#DIV/0!	#DIV/0!	#DIV/0!	#DIV/0!	#DIV/0!	#DIV/0!	#DIV/0!	#DIV/0!	#DIV/0!	#DIV/0!	#DIV/0!	#DIV/0!	#DIV/0!	#DIV/0!	#DIV/0!	#DIV/0!	#DIV/0!	#DIV/0!
MYB25	-0.416976	-0.502078	0.659963	0.717136	-0.163895	0.40137	0.107594	-0.413608	0.715018	-0.162818	0.386061	#DIV/0!	0.609452	0.63134	0.834828	-0.232288	0.045321	0.940887	0.664426	-0.48619	0.190184	0.953472	-0.213621	-0.413147	0.515885	0.738738	-0.0846263	0.737259	0.194716	-0.462073	0.746593	0.705517	0.924004	0.734943	0.0664003	0.650805	0.634137	0.762309	0.407053	0.597214	0.268272	#DIV/0!	0.827407	-0.460226	0.345921	#DIV/0!	-0.198455	#DIV/0!	0.345921
MYB26	-0.52687	-0.605209	0.670366	0.658655	0.609387	0.851875	-0.0130864	-0.409379	0.159807	-0.392204	0.771447	#DIV/0!	0.757239	0.765095	0.619685	-0.377882	0.13757	0.732627	0.525668	-0.673203	0.330815	0.37749	-0.341841	-0.387282	0.806343	0.653861	-0.331652	0.755454	0.736419	-0.379474	0.661757	0.557428	0.490719	0.536313	0.283744	0.638231	0.175891	0.215454	0.249739	0.952172	0.413151	#DIV/0!	0.383872	-0.39681	0.521519	#DIV/0!	0.566305	#DIV/0!	0.521519
MYB27	-0.834697	-0.870835	0.923125	0.942037	0.285913	0.746638	0.298887	-0.158361	0.535166	-0.279509	0.652681	#DIV/0!	0.904949	0.769099	0.767421	-0.600162	0.239427	0.86172	0.867962	-0.836884	0.411949	0.723445	-0.130886	-0.0542755	0.79588	0.766045	-0.47879	0.984619	0.551199	-0.0813597	0.827582	0.681697	0.851199	0.688057	0.420057	0.67005	0.618929	0.618155	0.0993655	0.920982	0.379877	#DIV/0!	0.63721	-0.125481	0.400687	#DIV/0!	0.270155	#DIV/0!	0.400687
MYB28	-0.388276	-0.205991	0.559324	0.228845	-0.230256	0.0171405	0.713729	0.395622	-0.180565	0.433578	-0.171254	#DIV/0!	0.136958	0.81904	0.742002	-0.533022	0.813991	0.2481	0.629741	-0.635405	0.847424	0.240748	-0.0890444	-0.18908	-0.0265754	-0.118964	-0.568245	0.443118	0.793389	-0.213799	-0.0777459	-0.223249	0.186723	0.81762	0.77525	0.870144	0.528964	0.370255	0.731781	0.532125	0.903303	#DIV/0!	-0.158781	0.18263	0.891683	#DIV/0!	-0.246933	#DIV/0!	0.891683
MYB29	#DIV/0!	#DIV/0!	#DIV/0!	#DIV/0!	#DIV/0!	#DIV/0!	#DIV/0!	#DIV/0!	#DIV/0!	#DIV/0!	#DIV/0!	#DIV/0!	#DIV/0!	#DIV/0!	#DIV/0!	#DIV/0!	#DIV/0!	#DIV/0!	#DIV/0!	#DIV/0!	#DIV/0!	#DIV/0!	#DIV/0!	#DIV/0!	#DIV/0!	#DIV/0!	#DIV/0!	#DIV/0!	#DIV/0!	#DIV/0!	#DIV/0!	#DIV/0!	#DIV/0!	#DIV/0!	#DIV/0!	#DIV/0!	#DIV/0!	#DIV/0!	#DIV/0!	#DIV/0!	#DIV/0!	#DIV/0!	#DIV/0!	#DIV/0!	#DIV/0!	#DIV/0!	#DIV/0!	#DIV/0!	#DIV/0!
MYB30	-0.756102	-0.657484	0.743333	0.526377	-0.364901	-0.0521997	0.921416	0.657194	0.210265	0.492336	-0.209242	#DIV/0!	0.332308	0.529254	0.448441	-0.55641	0.71334	0.171181	0.81114	-0.570108	0.750833	0.384841	0.310309	0.509194	8.0636e-06	-0.0229338	-0.484072	0.586638	0.237144	0.533981	0.110574	-0.0941126	0.440893	0.627109	0.817499	0.532923	0.860986	0.472021	0.0476594	0.353868	0.572166	#DIV/0!	0.0308851	0.561843	0.412748	#DIV/0!	-0.323153	#DIV/0!	0.412748
MYB31	-0.621605	-0.708664	0.585248	0.78936	0.767309	0.9862	-0.231125	-0.446031	0.4285	-0.736823	0.973082	#DIV/0!	0.905154	0.390157	0.373545	-0.448936	-0.221795	0.719202	0.461312	-0.638546	-0.0625994	0.396433	-0.221655	-0.0662032	0.992993	0.869676	-0.364779	0.758492	0.459559	-0.108195	0.882883	0.819811	0.599079	0.166157	0.00764623	0.213351	0.0780759	0.283282	-0.267095	0.814716	-0.0792055	#DIV/0!	0.611647	-0.259148	-0.00491025	#DIV/0!	0.744592	#DIV/0!	-0.00491025
MYB32	-0.399262	-0.501934	0.41267	0.737412	0.451781	0.800269	-0.420938	-0.641051	0.737618	-0.80256	0.866525	#DIV/0!	0.788064	0.186107	0.424309	-0.283073	-0.481147	0.851188	0.366969	-0.444062	-0.3644	0.673563	-0.256074	-0.220624	0.892152	0.993315	-0.156196	0.643971	0.127211	-0.31886	0.967171	0.998079	0.787151	0.123815	-0.346752	0.0872425	0.120955	0.535685	-0.199371	0.561978	-0.335917	#DIV/0!	0.920829	-0.445424	-0.231613	#DIV/0!	0.419443	#DIV/0!	-0.231613
MYB33	-0.66771	-0.690812	0.716555	0.848373	-0.0516954	0.477632	0.212621	-0.190663	0.756847	-0.26935	0.460912	#DIV/0!	0.724309	0.455342	0.680678	-0.478986	0.0715583	0.851128	0.76324	-0.632846	0.120938	0.929417	-0.163545	-0.00926302	0.621874	0.798044	-0.325144	0.820147	0.142798	-0.052104	0.824155	0.767709	0.968642	0.557559	0.127779	0.428803	0.642705	0.821496	-0.00397462	0.58718	0.0692703	#DIV/0!	0.854089	-0.133836	0.0733135	#DIV/0!	-0.0771196	#DIV/0!	0.0733135
MYB34	-0.377728	-0.474524	0.404914	0.730578	0.340242	0.726786	-0.393539	-0.627332	0.792734	-0.757448	0.798872	#DIV/0!	0.752797	0.171656	0.454556	-0.267674	-0.476688	0.866056	0.382626	-0.419979	-0.371316	0.739602	-0.242144	-0.226793	0.837661	0.985911	-0.131502	0.631857	0.0663626	-0.332393	0.958852	0.99801	0.83015	0.154569	-0.364841	0.0952212	0.178942	0.604373	-0.164037	0.509853	-0.341634	#DIV/0!	0.961491	-0.444853	-0.242144	#DIV/0!	0.308443	#DIV/0!	-0.242144
MYB35	-0.40807	-0.518242	0.367608	0.688569	0.699572	0.915434	-0.490385	-0.628659	0.566207	-0.883832	0.972063	#DIV/0!	0.808495	0.148415	0.274081	-0.289327	-0.505597	0.728365	0.270912	-0.442266	-0.373805	0.443938	-0.248293	-0.155895	0.957674	0.940095	-0.19341	0.599668	0.222654	-0.23581	0.917913	0.934211	0.612677	-0.0179729	-0.318851	-0.000489191	-0.0548666	0.318968	-0.325139	0.607936	-0.358788	#DIV/0!	0.760845	-0.397801	-0.253967	#DIV/0!	0.671883	#DIV/0!	-0.253967
MYB36	-0.345168	-0.430253	0.401425	0.709798	0.159459	0.601317	-0.325073	-0.588438	0.850453	-0.656574	0.675441	#DIV/0!	0.6868	0.174399	0.510981	-0.244584	-0.435567	0.878468	0.413507	-0.387783	-0.346234	0.829615	-0.221256	-0.243439	0.736315	0.949568	-0.0978794	0.612275	-0.00593102	-0.355352	0.922846	0.96888	0.881066	0.224674	-0.361569	0.134558	0.276865	0.698659	-0.0820938	0.438073	-0.312163	#DIV/0!	0.995827	-0.43815	-0.221256	#DIV/0!	0.12828	#DIV/0!	-0.221256
MYB37	-0.455276	-0.531715	0.564607	0.79945	0.108712	0.618517	-0.163745	-0.514416	0.86003	-0.549342	0.650597	#DIV/0!	0.755605	0.371658	0.667041	-0.324759	-0.28423	0.948288	0.569567	-0.505479	-0.144983	0.890664	-0.169815	-0.26096	0.743288	0.935987	-0.170647	0.736628	0.127351	-0.376238	0.934681	0.933433	0.94881	0.415233	-0.179965	0.335048	0.441912	0.765655	0.0568392	0.563813	-0.106686	#DIV/0!	0.975798	-0.410125	-0.0233065	#DIV/0!	0.0845904	#DIV/0!	-0.0233065
MYB38	-0.283836	-0.250964	0.551898	0.169074	-0.188033	0.00443461	0.643308	0.216585	-0.267811	0.561045	-0.169065	#DIV/0!	0.102404	0.888054	0.634771	-0.207858	0.792111	0.234208	0.510542	-0.421981	0.904052	0.175946	-0.109005	-0.320382	-0.0648242	-0.164971	-0.225313	0.389057	0.653874	-0.243195	-0.116542	-0.279019	0.110546	0.852594	0.763647	0.922698	0.488245	0.113066	0.769755	0.546196	0.987878	#DIV/0!	-0.234876	-0.0510034	0.997393	#DIV/0!	-0.207132	#DIV/0!	0.997393
MYB39	0.674764	0.423175	-0.461872	-0.391412	-0.339091	-0.360021	-0.47865	-0.648025	0.0310455	0.143127	-0.198596	#DIV/0!	-0.421072	-0.258397	-0.209919	0.871765	-0.337076	0.0634838	-0.520976	0.72279	-0.403916	0.191861	-0.391207	-0.590391	-0.291228	0.0153965	0.913346	-0.428861	-0.688349	-0.429599	-0.0936623	0.0711087	-0.0363195	-0.0775557	-0.612661	-0.157056	-0.266852	-0.2112	0.209219	-0.40013	-0.253556	#DIV/0!	0.201207	-0.753394	-0.146421	#DIV/0!	-0.402928	#DIV/0!	-0.146421
MYB40	#DIV/0!	#DIV/0!	#DIV/0!	#DIV/0!	#DIV/0!	#DIV/0!	#DIV/0!	#DIV/0!	#DIV/0!	#DIV/0!	#DIV/0!	#DIV/0!	#DIV/0!	#DIV/0!	#DIV/0!	#DIV/0!	#DIV/0!	#DIV/0!	#DIV/0!	#DIV/0!	#DIV/0!	#DIV/0!	#DIV/0!	#DIV/0!	#DIV/0!	#DIV/0!	#DIV/0!	#DIV/0!	#DIV/0!	#DIV/0!	#DIV/0!	#DIV/0!	#DIV/0!	#DIV/0!	#DIV/0!	#DIV/0!	#DIV/0!	#DIV/0!	#DIV/0!	#DIV/0!	#DIV/0!	#DIV/0!	#DIV/0!	#DIV/0!	#DIV/0!	#DIV/0!	#DIV/0!	#DIV/0!	#DIV/0!
MYB41	-0.395202	-0.379478	0.674918	0.347577	-0.132973	0.158538	0.601871	0.105452	-0.0943597	0.426059	-0.00771462	#DIV/0!	0.277148	0.961194	0.762359	-0.287292	0.72974	0.433725	0.630719	-0.539806	0.866684	0.355415	-0.156798	-0.361645	0.114273	0.045128	-0.273062	0.552983	0.688124	-0.30421	0.0924727	-0.0709703	0.308664	0.926003	0.726234	0.980833	0.565847	0.263583	0.753492	0.678996	0.953232	#DIV/0!	-0.0286448	-0.13199	0.979507	#DIV/0!	-0.158517	#DIV/0!	0.979507
MYB42	#DIV/0!	#DIV/0!	#DIV/0!	#DIV/0!	#DIV/0!	#DIV/0!	#DIV/0!	#DIV/0!	#DIV/0!	#DIV/0!	#DIV/0!	#DIV/0!	#DIV/0!	#DIV/0!	#DIV/0!	#DIV/0!	#DIV/0!	#DIV/0!	#DIV/0!	#DIV/0!	#DIV/0!	#DIV/0!	#DIV/0!	#DIV/0!	#DIV/0!	#DIV/0!	#DIV/0!	#DIV/0!	#DIV/0!	#DIV/0!	#DIV/0!	#DIV/0!	#DIV/0!	#DIV/0!	#DIV/0!	#DIV/0!	#DIV/0!	#DIV/0!	#DIV/0!	#DIV/0!	#DIV/0!	#DIV/0!	#DIV/0!	#DIV/0!	#DIV/0!	#DIV/0!	#DIV/0!	#DIV/0!	#DIV/0!
MYB43	-0.335962	-0.302116	0.497513	0.0842885	-0.378737	-0.253181	0.856511	0.480161	-0.34828	0.81183	-0.419178	#DIV/0!	-0.0560011	0.695644	0.390045	-0.152256	0.944505	-0.00628266	0.487976	-0.293685	0.941257	0.120441	-0.043711	0.0137444	-0.285962	-0.35628	-0.162147	0.276385	0.364701	0.183448	-0.289561	-0.462944	0.030965	0.750409	0.856992	0.743687	0.553264	0.0367097	0.508196	0.328493	0.911978	#DIV/0!	-0.365322	0.205466	0.831616	#DIV/0!	-0.390648	#DIV/0!	0.831616
MYB44	-0.696931	-0.689897	0.883496	0.714565	0.211269	0.587404	0.460595	-0.0226791	0.191318	0.00326907	0.431193	#DIV/0!	0.692864	0.971781	0.836789	-0.550896	0.513934	0.693533	0.814779	-0.81257	0.708683	0.503128	-0.137476	-0.225675	0.562832	0.446408	-0.493326	0.85857	0.799384	-0.232632	0.509893	0.330114	0.581883	0.849498	0.652605	0.905951	0.588708	0.436207	0.459786	0.938083	0.745142	#DIV/0!	0.281977	-0.115213	0.779489	#DIV/0!	0.193469	#DIV/0!	0.779489
MYB45	#DIV/0!	#DIV/0!	#DIV/0!	#DIV/0!	#DIV/0!	#DIV/0!	#DIV/0!	#DIV/0!	#DIV/0!	#DIV/0!	#DIV/0!	#DIV/0!	#DIV/0!	#DIV/0!	#DIV/0!	#DIV/0!	#DIV/0!	#DIV/0!	#DIV/0!	#DIV/0!	#DIV/0!	#DIV/0!	#DIV/0!	#DIV/0!	#DIV/0!	#DIV/0!	#DIV/0!	#DIV/0!	#DIV/0!	#DIV/0!	#DIV/0!	#DIV/0!	#DIV/0!	#DIV/0!	#DIV/0!	#DIV/0!	#DIV/0!	#DIV/0!	#DIV/0!	#DIV/0!	#DIV/0!	#DIV/0!	#DIV/0!	#DIV/0!	#DIV/0!	#DIV/0!	#DIV/0!	#DIV/0!	#DIV/0!
MYB46	-0.53115	-0.610654	0.58128	0.817606	0.309097	0.74616	-0.173751	-0.530028	0.710758	-0.609847	0.774208	#DIV/0!	0.807395	0.384953	0.595971	-0.378772	-0.209678	0.931421	0.559811	-0.581418	-0.129913	0.824944	-0.342646	-0.230231	0.855232	0.978117	-0.243411	0.774975	0.220551	-0.282972	0.958466	0.954369	0.895664	0.372007	-0.133742	0.308153	0.312346	0.657449	-0.0602858	0.678038	-0.112685	#DIV/0!	0.925388	-0.403387	-0.028648	#DIV/0!	0.261683	#DIV/0!	-0.028648
MYB47	#DIV/0!	#DIV/0!	#DIV/0!	#DIV/0!	#DIV/0!	#DIV/0!	#DIV/0!	#DIV/0!	#DIV/0!	#DIV/0!	#DIV/0!	#DIV/0!	#DIV/0!	#DIV/0!	#DIV/0!	#DIV/0!	#DIV/0!	#DIV/0!	#DIV/0!	#DIV/0!	#DIV/0!	#DIV/0!	#DIV/0!	#DIV/0!	#DIV/0!	#DIV/0!	#DIV/0!	#DIV/0!	#DIV/0!	#DIV/0!	#DIV/0!	#DIV/0!	#DIV/0!	#DIV/0!	#DIV/0!	#DIV/0!	#DIV/0!	#DIV/0!	#DIV/0!	#DIV/0!	#DIV/0!	#DIV/0!	#DIV/0!	#DIV/0!	#DIV/0!	#DIV/0!	#DIV/0!	#DIV/0!	#DIV/0!
MYB48	-0.251136	-0.198845	0.162309	0.135403	-0.166667	-0.155669	0.296148	0.561156	0.299286	0.127022	-0.224971	#DIV/0!	0.102114	-0.139917	-0.148342	-0.184239	-0.123012	-0.311786	0.168793	0.0128538	0.132878	-0.268793	1	0.684254	-0.183937	-0.284972	-0.145388	0.0222778	-0.148545	0.496183	-0.1102	-0.247314	-0.0561236	-0.169473	0.259753	-0.166077	0.416519	0.0348204	-0.292904	-0.238833	-0.0243478	#DIV/0!	-0.208187	0.634794	-0.166667	#DIV/0!	-0.0179791	#DIV/0!	-0.166667
MYB49	-0.304719	-0.376454	0.38592	0.668978	-0.011268	0.467787	-0.252302	-0.534721	0.877333	-0.543912	0.541509	#DIV/0!	0.605206	0.17157	0.547078	-0.215905	-0.384494	0.862927	0.429161	-0.346363	-0.312612	0.886758	-0.195312	-0.251247	0.620776	0.887123	-0.0640355	0.575544	-0.0720669	-0.365521	0.861528	0.912459	0.900766	0.282097	-0.347484	0.166519	0.358208	0.763734	-0.00440816	0.358798	-0.27556	#DIV/0!	0.9968	-0.418571	-0.195312	#DIV/0!	-0.0409229	#DIV/0!	-0.195312
MYB50	-0.528363	-0.43169	0.615466	0.232427	-0.34819	-0.176586	0.958065	0.644079	-0.225823	0.731268	-0.367013	#DIV/0!	0.0796967	0.687813	0.435233	-0.384901	0.949116	0.00794554	0.640795	-0.463616	0.962955	0.144838	0.116063	0.229011	-0.199887	-0.303518	-0.3844	0.39996	0.437432	0.334075	-0.203149	-0.408732	0.121408	0.731535	0.946699	0.715446	0.673033	0.177023	0.378214	0.375056	0.875087	#DIV/0!	-0.3175	0.424162	0.756484	#DIV/0!	-0.335544	#DIV/0!	0.756484
MYB51	#DIV/0!	#DIV/0!	#DIV/0!	#DIV/0!	#DIV/0!	#DIV/0!	#DIV/0!	#DIV/0!	#DIV/0!	#DIV/0!	#DIV/0!	#DIV/0!	#DIV/0!	#DIV/0!	#DIV/0!	#DIV/0!	#DIV/0!	#DIV/0!	#DIV/0!	#DIV/0!	#DIV/0!	#DIV/0!	#DIV/0!	#DIV/0!	#DIV/0!	#DIV/0!	#DIV/0!	#DIV/0!	#DIV/0!	#DIV/0!	#DIV/0!	#DIV/0!	#DIV/0!	#DIV/0!	#DIV/0!	#DIV/0!	#DIV/0!	#DIV/0!	#DIV/0!	#DIV/0!	#DIV/0!	#DIV/0!	#DIV/0!	#DIV/0!	#DIV/0!	#DIV/0!	#DIV/0!	#DIV/0!	#DIV/0!
MYB52	-0.47654	-0.392467	0.148083	0.128226	0.118576	-0.0409603	0.438252	0.651621	-0.137065	0.143368	-0.0953246	#DIV/0!	0.0853195	-0.238986	-0.403315	-0.344478	0.269889	-0.410643	0.173026	-0.164129	0.155134	-0.275044	0.3109	0.8937	-0.0358359	-0.208592	-0.349057	0.0710382	-0.113295	0.967458	-0.119914	-0.22414	-0.130976	-0.26898	0.38795	-0.325979	0.114768	-0.133035	-0.721332	-0.0769387	-0.122063	#DIV/0!	-0.287154	0.762496	-0.311623	#DIV/0!	0.167192	#DIV/0!	-0.311623
MYB53	-0.469394	-0.44713	0.716838	0.385352	-0.0926922	0.188291	0.652081	0.160288	-0.113315	0.429111	0.0129594	#DIV/0!	0.313862	0.966718	0.740919	-0.340771	0.774131	0.417047	0.669901	-0.586901	0.89942	0.340885	-0.15187	-0.281069	0.143061	0.0482385	-0.326392	0.59062	0.7076	-0.210025	0.103474	-0.0746453	0.311572	0.919523	0.782779	0.971526	0.579632	0.25417	0.683039	0.711998	0.958425	#DIV/0!	-0.0473545	-0.0656884	0.968286	#DIV/0!	-0.116928	#DIV/0!	0.968286
MYB54	#DIV/0!	#DIV/0!	#DIV/0!	#DIV/0!	#DIV/0!	#DIV/0!	#DIV/0!	#DIV/0!	#DIV/0!	#DIV/0!	#DIV/0!	#DIV/0!	#DIV/0!	#DIV/0!	#DIV/0!	#DIV/0!	#DIV/0!	#DIV/0!	#DIV/0!	#DIV/0!	#DIV/0!	#DIV/0!	#DIV/0!	#DIV/0!	#DIV/0!	#DIV/0!	#DIV/0!	#DIV/0!	#DIV/0!	#DIV/0!	#DIV/0!	#DIV/0!	#DIV/0!	#DIV/0!	#DIV/0!	#DIV/0!	#DIV/0!	#DIV/0!	#DIV/0!	#DIV/0!	#DIV/0!	#DIV/0!	#DIV/0!	#DIV/0!	#DIV/0!	#DIV/0!	#DIV/0!	#DIV/0!	#DIV/0!
MYB55	-0.499318	-0.446646	0.650136	0.264772	-0.0290501	0.0962936	0.768655	0.415903	-0.323385	0.543798	-0.105239	#DIV/0!	0.211636	0.85001	0.503587	-0.363383	0.866186	0.11877	0.590573	-0.531437	0.973129	0.0454697	0.0110849	-0.00972762	0.0111647	-0.194519	-0.38391	0.467018	0.693555	0.0868427	-0.107948	-0.32181	0.0640353	0.754375	0.92293	0.828794	0.506455	0.0323775	0.495889	0.603287	0.9616	#DIV/0!	-0.339494	0.203758	0.912784	#DIV/0!	-0.0277833	#DIV/0!	0.912784
MYB56	#DIV/0!	#DIV/0!	#DIV/0!	#DIV/0!	#DIV/0!	#DIV/0!	#DIV/0!	#DIV/0!	#DIV/0!	#DIV/0!	#DIV/0!	#DIV/0!	#DIV/0!	#DIV/0!	#DIV/0!	#DIV/0!	#DIV/0!	#DIV/0!	#DIV/0!	#DIV/0!	#DIV/0!	#DIV/0!	#DIV/0!	#DIV/0!	#DIV/0!	#DIV/0!	#DIV/0!	#DIV/0!	#DIV/0!	#DIV/0!	#DIV/0!	#DIV/0!	#DIV/0!	#DIV/0!	#DIV/0!	#DIV/0!	#DIV/0!	#DIV/0!	#DIV/0!	#DIV/0!	#DIV/0!	#DIV/0!	#DIV/0!	#DIV/0!	#DIV/0!	#DIV/0!	#DIV/0!	#DIV/0!	#DIV/0!
MYB57	-0.707152	-0.629455	0.744879	0.414798	-0.0615438	0.0890241	0.887472	0.650811	-0.118559	0.510063	-0.121157	#DIV/0!	0.330113	0.705776	0.397643	-0.513607	0.790323	0.0350751	0.708548	-0.581342	0.938118	0.02899	0.352426	0.394925	0.0287004	-0.192435	-0.499565	0.540532	0.550029	0.434508	-0.0420289	-0.299482	0.144238	0.623924	0.985045	0.65761	0.680933	0.124513	0.182823	0.514417	0.811588	#DIV/0!	-0.303335	0.519834	0.684197	#DIV/0!	-0.00918167	#DIV/0!	0.684197
MYB58	-0.49551	-0.52118	0.686787	0.750439	-0.262348	0.333258	0.218645	-0.245348	0.78474	-0.134901	0.305533	#DIV/0!	0.607605	0.57745	0.844532	-0.360926	0.0802145	0.893662	0.742687	-0.546706	0.204315	0.97352	-0.093034	-0.248769	0.46604	0.70025	-0.209723	0.753927	0.175468	-0.338722	0.727474	0.675364	0.95895	0.718354	0.121346	0.608664	0.734918	0.875419	0.342579	0.533915	0.238762	#DIV/0!	0.830561	-0.273692	0.278416	#DIV/0!	-0.280077	#DIV/0!	0.278416
MYB59	-0.379429	-0.4582	0.489426	0.738662	0.079358	0.575126	-0.215563	-0.560781	0.838278	-0.551926	0.625091	#DIV/0!	0.692103	0.317361	0.637227	-0.269803	-0.308961	0.93661	0.505331	-0.448061	-0.206685	0.899892	-0.24407	-0.312358	0.708837	0.931149	-0.120647	0.675074	0.0750237	-0.415225	0.909791	0.935183	0.92797	0.383399	-0.252877	0.293937	0.381892	0.755495	0.0667407	0.509687	-0.154861	#DIV/0!	0.988423	-0.460307	-0.0613702	#DIV/0!	0.0436101	#DIV/0!	-0.0613702
MYB60	-0.889781	-0.778329	0.817164	0.6069	0.0414994	0.248976	0.846873	0.65861	0.076619	0.281757	0.0577764	#DIV/0!	0.515085	0.601009	0.399272	-0.714512	0.681217	0.1429	0.81838	-0.734906	0.785805	0.160001	0.342296	0.573498	0.231534	0.026904	-0.674123	0.680618	0.522802	0.575568	0.177221	-0.0687128	0.325563	0.527247	0.909843	0.521464	0.706126	0.303495	-0.0730988	0.567437	0.597325	#DIV/0!	-0.0899109	0.628007	0.450116	#DIV/0!	0.0937763	#DIV/0!	0.450116
MYB61	0.586467	0.487903	-0.67371	-0.667388	-0.309544	-0.633587	-0.178867	-0.0337218	-0.424176	0.363806	-0.505324	#DIV/0!	-0.712357	-0.629569	-0.702656	0.677895	-0.0468533	-0.556668	-0.657197	0.754746	-0.344008	-0.288562	-0.292381	0.0414111	-0.591569	-0.44335	0.634441	-0.706739	-0.758447	0.277644	-0.535459	-0.391489	-0.486187	-0.455014	-0.373923	-0.551885	-0.463583	-0.501848	-0.268793	-0.69481	-0.374002	#DIV/0!	-0.312856	-0.0892317	-0.40823	#DIV/0!	-0.358041	#DIV/0!	-0.40823
MYB62	-0.739089	-0.747157	0.780659	0.920855	0.421245	0.858527	0.0421621	-0.305649	0.615452	-0.562506	0.805738	#DIV/0!	0.931296	0.604528	0.726425	-0.635215	-0.00968272	0.902882	0.749484	-0.827657	0.142849	0.708811	-0.188774	-0.118738	0.914044	0.897829	-0.524434	0.926547	0.553052	-0.21586	0.925564	0.839399	0.852641	0.500595	0.174217	0.496206	0.43212	0.661592	0.017991	0.874191	0.139656	#DIV/0!	0.75935	-0.193018	0.198647	#DIV/0!	0.398642	#DIV/0!	0.198647
MYB63	#DIV/0!	#DIV/0!	#DIV/0!	#DIV/0!	#DIV/0!	#DIV/0!	#DIV/0!	#DIV/0!	#DIV/0!	#DIV/0!	#DIV/0!	#DIV/0!	#DIV/0!	#DIV/0!	#DIV/0!	#DIV/0!	#DIV/0!	#DIV/0!	#DIV/0!	#DIV/0!	#DIV/0!	#DIV/0!	#DIV/0!	#DIV/0!	#DIV/0!	#DIV/0!	#DIV/0!	#DIV/0!	#DIV/0!	#DIV/0!	#DIV/0!	#DIV/0!	#DIV/0!	#DIV/0!	#DIV/0!	#DIV/0!	#DIV/0!	#DIV/0!	#DIV/0!	#DIV/0!	#DIV/0!	#DIV/0!	#DIV/0!	#DIV/0!	#DIV/0!	#DIV/0!	#DIV/0!	#DIV/0!	#DIV/0!
MYB64	0.666077	0.696985	-0.685369	-0.887076	-0.392286	-0.824561	0.0625657	0.396373	-0.666425	0.616722	-0.812135	#DIV/0!	-0.888686	-0.473446	-0.64864	0.550151	0.11099	-0.912414	-0.666521	0.73409	0.00952089	-0.763921	0.271121	0.132715	-0.909661	-0.954577	0.428515	-0.863931	-0.396651	0.211082	-0.958154	-0.913593	-0.880308	-0.411131	-0.0218431	-0.374169	-0.362196	-0.67245	0.0693132	-0.782918	0.0156331	#DIV/0!	-0.850645	0.260511	-0.0498522	#DIV/0!	-0.35684	#DIV/0!	-0.0498522
MYB65	0.894227	0.930078	-0.953059	-0.960122	-0.107821	-0.592131	-0.441026	-0.0238478	-0.638121	0.142811	-0.492653	#DIV/0!	-0.870458	-0.685491	-0.694777	0.591605	-0.254636	-0.760718	-0.918239	0.772234	-0.447724	-0.725022	-0.107327	-0.173382	-0.663967	-0.665212	0.445358	-0.96397	-0.370852	-0.135144	-0.769891	-0.596056	-0.873114	-0.661352	-0.484679	-0.600293	-0.786554	-0.65865	0.0130079	-0.779459	-0.350612	#DIV/0!	-0.609083	-0.0581593	-0.313077	#DIV/0!	-0.125542	#DIV/0!	-0.313077
MYB66	#DIV/0!	#DIV/0!	#DIV/0!	#DIV/0!	#DIV/0!	#DIV/0!	#DIV/0!	#DIV/0!	#DIV/0!	#DIV/0!	#DIV/0!	#DIV/0!	#DIV/0!	#DIV/0!	#DIV/0!	#DIV/0!	#DIV/0!	#DIV/0!	#DIV/0!	#DIV/0!	#DIV/0!	#DIV/0!	#DIV/0!	#DIV/0!	#DIV/0!	#DIV/0!	#DIV/0!	#DIV/0!	#DIV/0!	#DIV/0!	#DIV/0!	#DIV/0!	#DIV/0!	#DIV/0!	#DIV/0!	#DIV/0!	#DIV/0!	#DIV/0!	#DIV/0!	#DIV/0!	#DIV/0!	#DIV/0!	#DIV/0!	#DIV/0!	#DIV/0!	#DIV/0!	#DIV/0!	#DIV/0!	#DIV/0!
MYB67	-0.806757	-0.727118	0.843674	0.624499	-0.124401	0.176238	0.817502	0.600834	0.267058	0.322397	-0.0152779	#DIV/0!	0.516272	0.659396	0.516595	-0.614669	0.559251	0.216204	0.837445	-0.649942	0.794059	0.23044	0.566804	0.471338	0.160715	0.0161187	-0.54575	0.678424	0.458531	0.397823	0.196129	-0.0605859	0.401212	0.613968	0.862439	0.612103	0.863073	0.392506	0.10791	0.506449	0.650799	#DIV/0!	-0.0204778	0.539309	0.520542	#DIV/0!	-0.0405444	#DIV/0!	0.520542
MYB68	#DIV/0!	#DIV/0!	#DIV/0!	#DIV/0!	#DIV/0!	#DIV/0!	#DIV/0!	#DIV/0!	#DIV/0!	#DIV/0!	#DIV/0!	#DIV/0!	#DIV/0!	#DIV/0!	#DIV/0!	#DIV/0!	#DIV/0!	#DIV/0!	#DIV/0!	#DIV/0!	#DIV/0!	#DIV/0!	#DIV/0!	#DIV/0!	#DIV/0!	#DIV/0!	#DIV/0!	#DIV/0!	#DIV/0!	#DIV/0!	#DIV/0!	#DIV/0!	#DIV/0!	#DIV/0!	#DIV/0!	#DIV/0!	#DIV/0!	#DIV/0!	#DIV/0!	#DIV/0!	#DIV/0!	#DIV/0!	#DIV/0!	#DIV/0!	#DIV/0!	#DIV/0!	#DIV/0!	#DIV/0!	#DIV/0!
MYB69	-0.364068	-0.45578	0.405043	0.723999	0.256718	0.670962	-0.363064	-0.611784	0.82334	-0.713324	0.744322	#DIV/0!	0.725053	0.173697	0.483076	-0.257986	-0.459435	0.875678	0.39882	-0.406675	-0.361144	0.785162	-0.23338	-0.235612	0.793665	0.973131	-0.116266	0.625411	0.0326573	-0.344642	0.946111	0.988674	0.857721	0.188211	-0.364897	0.114135	0.225772	0.651352	-0.126221	0.478328	-0.329269	#DIV/0!	0.98184	-0.443646	-0.23338	#DIV/0!	0.225071	#DIV/0!	-0.23338
MYB70	0.79954	0.596395	-0.66929	-0.752042	-0.331413	-0.647244	-0.301266	-0.219511	-0.406027	0.45013	-0.538782	#DIV/0!	-0.740669	-0.427875	-0.601948	0.962717	-0.186437	-0.526947	-0.758802	0.943233	-0.230767	-0.416038	-0.0292812	-0.264211	-0.676926	-0.558295	0.92448	-0.772162	-0.697738	-0.0847225	-0.611267	-0.504688	-0.590018	-0.330791	-0.379976	-0.338365	-0.411964	-0.673576	0.0961322	-0.676741	-0.143409	#DIV/0!	-0.42802	-0.358414	-0.115803	#DIV/0!	-0.340482	#DIV/0!	-0.115803
MYB71	-0.621298	-0.566946	0.775391	0.422837	-0.0765925	0.15342	0.81397	0.41916	-0.13364	0.495893	-0.0510249	#DIV/0!	0.340796	0.89757	0.614412	-0.455648	0.839815	0.250003	0.73201	-0.627596	0.977663	0.204017	0.0781056	0.040796	0.0974506	-0.0693649	-0.442441	0.603454	0.680907	0.103538	0.0351765	-0.193308	0.243969	0.828934	0.937372	0.875342	0.660092	0.203257	0.472766	0.662567	0.946585	#DIV/0!	-0.18233	0.226779	0.888123	#DIV/0!	-0.0658706	#DIV/0!	0.888123
MYB72	-0.473299	-0.364841	0.362114	0.160866	-0.312623	-0.285982	0.753812	0.86883	0.0405862	0.504979	-0.425068	#DIV/0!	0.0446182	0.0953572	-0.0513516	-0.345583	0.420774	-0.37221	0.400978	-0.180251	0.543036	-0.206272	0.811546	0.808986	-0.307735	-0.445163	-0.325426	0.142413	0.00236829	0.754244	-0.264264	-0.463895	-0.0579642	0.116328	0.678738	0.0846234	0.600154	0.0562965	-0.212147	-0.0973475	0.323397	#DIV/0!	-0.390504	0.837933	0.117509	#DIV/0!	-0.194443	#DIV/0!	0.117509
MYB73	-0.697187	-0.735921	0.712406	0.6378	0.712526	0.815026	0.198755	-0.0549663	-0.0143241	-0.274329	0.686286	#DIV/0!	0.74953	0.689141	0.392927	-0.50196	0.276846	0.434927	0.548564	-0.708613	0.478031	0.0779854	-0.0821217	0.0202339	0.726718	0.424753	-0.480832	0.724616	0.763826	0.0464918	0.492527	0.315648	0.283848	0.390802	0.531444	0.513985	0.191179	0.0185399	-0.0201183	0.906101	0.448163	#DIV/0!	0.0831652	-0.0107382	0.470187	#DIV/0!	0.710115	#DIV/0!	0.470187
MYB74	-0.171639	-0.04019	0.400047	0.335999	-0.223356	0.200319	0.181039	-0.180169	0.27143	-0.0573115	0.134476	#DIV/0!	0.257442	0.639744	0.901031	-0.417842	0.290331	0.675746	0.516298	-0.56229	0.299764	0.660519	-0.373872	-0.589317	0.24784	0.384224	-0.397682	0.470125	0.593893	-0.706909	0.336228	0.337008	0.54449	0.724489	0.166502	0.723376	0.385192	0.706101	0.770826	0.497202	0.465835	#DIV/0!	0.448215	-0.299155	0.570059	#DIV/0!	-0.282952	#DIV/0!	0.570059
MYB75	-0.955433	-0.868343	0.941486	0.922281	0.136105	0.58502	0.54956	0.226513	0.519277	-0.156436	0.450124	#DIV/0!	0.835913	0.683323	0.731489	-0.830007	0.382324	0.666446	0.96978	-0.93227	0.511273	0.630013	0.102433	0.268595	0.639326	0.576619	-0.727287	0.957322	0.576834	0.183256	0.677586	0.497853	0.78727	0.640906	0.598473	0.601476	0.752549	0.714445	0.00162598	0.794774	0.397993	#DIV/0!	0.491916	0.273229	0.341157	#DIV/0!	0.153483	#DIV/0!	0.341157
MYB76	0.848408	0.965155	-0.90341	-0.912021	-0.331778	-0.703284	-0.311709	0.115799	-0.485574	0.192897	-0.618857	#DIV/0!	-0.884038	-0.671534	-0.539446	0.442211	-0.208113	-0.714429	-0.784871	0.68113	-0.412924	-0.584706	0.000589827	-0.121448	-0.741162	-0.674496	0.306753	-0.919892	-0.358138	-0.160154	-0.766599	-0.593596	-0.751585	-0.566771	-0.444173	-0.541158	-0.600459	-0.407131	0.111185	-0.837934	-0.32315	#DIV/0!	-0.524612	0.0706009	-0.306489	#DIV/0!	-0.336341	#DIV/0!	-0.306489
MYB77	0.528972	0.777823	-0.59671	-0.547822	-0.166667	-0.32708	-0.254461	0.0845794	-0.27166	-0.122982	-0.289125	#DIV/0!	-0.516511	-0.382126	-0.0770272	-0.0744948	-0.13174	-0.311786	-0.405033	0.144109	-0.339898	-0.268793	-0.166667	-0.226734	-0.345032	-0.299008	-0.203181	-0.51445	0.121066	-0.385139	-0.405148	-0.247314	-0.396502	-0.31557	-0.339019	-0.272661	-0.450109	0.0407825	0.25837	-0.428865	-0.221978	#DIV/0!	-0.208187	0.0917713	-0.166667	#DIV/0!	-0.194174	#DIV/0!	-0.166667
MYB78	-0.776787	-0.628952	0.816393	0.566292	-0.20582	0.110323	0.883113	0.662529	0.194862	0.370751	-0.0941709	#DIV/0!	0.438302	0.696238	0.605884	-0.701739	0.673135	0.212849	0.862734	-0.717265	0.842602	0.260834	0.462635	0.405351	0.0987728	-0.0307458	-0.656895	0.65694	0.562573	0.320267	0.127011	-0.113869	0.384888	0.682457	0.901669	0.679299	0.85785	0.47355	0.237125	0.504564	0.721534	#DIV/0!	-0.0487091	0.57112	0.597109	#DIV/0!	-0.138836	#DIV/0!	0.597109
MYB79	0.915494	0.717443	-0.785719	-0.771875	-0.221023	-0.533029	-0.549492	-0.444939	-0.356113	0.213817	-0.382168	#DIV/0!	-0.721978	-0.506049	-0.575252	0.976312	-0.370996	-0.412352	-0.860765	0.948423	-0.451673	-0.353885	-0.216889	-0.451905	-0.551298	-0.39434	0.930448	-0.802998	-0.673619	-0.304385	-0.498124	-0.325972	-0.550315	-0.417521	-0.614714	-0.415589	-0.591213	-0.621544	0.115581	-0.664029	-0.30798	#DIV/0!	-0.273909	-0.54046	-0.223006	#DIV/0!	-0.256878	#DIV/0!	-0.223006
MYB80	-0.255026	-0.16509	0.0179216	-0.0523825	-0.166667	-0.268157	0.459457	0.499304	-0.27166	0.345353	-0.289125	#DIV/0!	-0.167668	-0.181069	-0.26999	-0.184239	0.471894	-0.311786	0.108523	-0.0743403	0.171092	-0.0335991	-0.166667	0.536101	-0.211421	-0.223212	-0.203181	-0.0373069	-0.180909	0.714054	-0.224697	-0.247314	-0.0860413	-0.0642827	0.299109	-0.178682	0.0604624	-0.0330418	-0.410368	-0.135145	-0.0231172	#DIV/0!	-0.208187	0.493714	-0.166667	#DIV/0!	-0.194174	#DIV/0!	-0.166667
MYB81	-0.512205	-0.447424	0.683706	0.30284	-0.159314	0.0444125	0.817556	0.409588	-0.237759	0.582077	-0.151846	#DIV/0!	0.207717	0.877867	0.599389	-0.385574	0.904403	0.20245	0.659592	-0.560111	0.981084	0.195251	-0.0406759	-0.0478995	-0.00839192	-0.145871	-0.390361	0.507781	0.657118	0.046605	-0.0680486	-0.270472	0.17632	0.844353	0.913808	0.88404	0.598676	0.171105	0.560288	0.597477	0.974464	#DIV/0!	-0.236067	0.179035	0.925496	#DIV/0!	-0.167691	#DIV/0!	0.925496
MYB82	-0.290033	-0.323737	0.51802	0.620296	0.0724177	0.556855	-0.119536	-0.562075	0.575919	-0.400136	0.552268	#DIV/0!	0.595045	0.604293	0.846899	-0.294627	-0.0589013	0.954921	0.527252	-0.541601	0.053173	0.834356	-0.407134	-0.613459	0.633259	0.795281	-0.19839	0.668373	0.418531	-0.705729	0.751891	0.760268	0.802268	0.626318	-0.0715403	0.608818	0.351161	0.698776	0.484159	0.664581	0.203329	#DIV/0!	0.800664	-0.57373	0.344437	#DIV/0!	0.0119459	#DIV/0!	0.344437
MYB83	#DIV/0!	#DIV/0!	#DIV/0!	#DIV/0!	#DIV/0!	#DIV/0!	#DIV/0!	#DIV/0!	#DIV/0!	#DIV/0!	#DIV/0!	#DIV/0!	#DIV/0!	#DIV/0!	#DIV/0!	#DIV/0!	#DIV/0!	#DIV/0!	#DIV/0!	#DIV/0!	#DIV/0!	#DIV/0!	#DIV/0!	#DIV/0!	#DIV/0!	#DIV/0!	#DIV/0!	#DIV/0!	#DIV/0!	#DIV/0!	#DIV/0!	#DIV/0!	#DIV/0!	#DIV/0!	#DIV/0!	#DIV/0!	#DIV/0!	#DIV/0!	#DIV/0!	#DIV/0!	#DIV/0!	#DIV/0!	#DIV/0!	#DIV/0!	#DIV/0!	#DIV/0!	#DIV/0!	#DIV/0!	#DIV/0!
MYB84	-0.313862	-0.380545	0.408036	0.674252	-0.0415967	0.453025	-0.216756	-0.519095	0.874385	-0.510751	0.519815	#DIV/0!	0.601755	0.207257	0.58181	-0.226538	-0.346263	0.874849	0.455619	-0.363199	-0.273701	0.906785	-0.198927	-0.265158	0.606702	0.877317	-0.0743917	0.590038	-0.051986	-0.378174	0.853305	0.898949	0.913088	0.325319	-0.316041	0.208403	0.390228	0.784102	0.0366074	0.37255	-0.233008	#DIV/0!	0.99318	-0.417058	-0.153598	#DIV/0!	-0.0722228	#DIV/0!	-0.153598
MYB85	#DIV/0!	#DIV/0!	#DIV/0!	#DIV/0!	#DIV/0!	#DIV/0!	#DIV/0!	#DIV/0!	#DIV/0!	#DIV/0!	#DIV/0!	#DIV/0!	#DIV/0!	#DIV/0!	#DIV/0!	#DIV/0!	#DIV/0!	#DIV/0!	#DIV/0!	#DIV/0!	#DIV/0!	#DIV/0!	#DIV/0!	#DIV/0!	#DIV/0!	#DIV/0!	#DIV/0!	#DIV/0!	#DIV/0!	#DIV/0!	#DIV/0!	#DIV/0!	#DIV/0!	#DIV/0!	#DIV/0!	#DIV/0!	#DIV/0!	#DIV/0!	#DIV/0!	#DIV/0!	#DIV/0!	#DIV/0!	#DIV/0!	#DIV/0!	#DIV/0!	#DIV/0!	#DIV/0!	#DIV/0!	#DIV/0!
MYB86	-0.0729102	0.200869	0.122975	-0.210761	-0.433856	-0.417701	0.685365	0.722538	-0.3748	0.583138	-0.583163	#DIV/0!	-0.30362	0.344671	0.317352	-0.397632	0.690693	-0.304885	0.266116	-0.277104	0.658604	-0.201327	0.245303	0.103243	-0.485546	-0.594885	-0.495264	-0.0494418	0.513525	0.0167512	-0.541307	-0.643793	-0.260649	0.389939	0.649971	0.443546	0.325705	0.134672	0.558785	-0.0212642	0.667513	#DIV/0!	-0.54194	0.533059	0.59129	#DIV/0!	-0.402893	#DIV/0!	0.59129
MYB87	-0.663219	-0.746944	0.616046	0.840488	0.718451	0.973296	-0.208584	-0.409474	0.528759	-0.746699	0.961772	#DIV/0!	0.939368	0.362644	0.382455	-0.477529	-0.260274	0.733706	0.504265	-0.646443	-0.081754	0.438654	-0.127364	0.00715051	0.994616	0.891812	-0.377031	0.786746	0.405887	-0.0602	0.920758	0.850847	0.658283	0.158191	0.00209538	0.188071	0.153516	0.350337	-0.313028	0.785732	-0.118663	#DIV/0!	0.663257	-0.206535	-0.0593035	#DIV/0!	0.709289	#DIV/0!	-0.0593035
MYB88	-0.487322	-0.461884	0.35988	0.615781	0.819056	0.925518	-0.351687	-0.309504	0.36875	-0.882991	0.916579	#DIV/0!	0.77716	0.15175	0.239075	-0.556432	-0.385328	0.499268	0.295573	-0.598556	-0.240163	0.141806	-0.0482434	0.0439424	0.902239	0.723486	-0.523792	0.557678	0.513686	-0.118233	0.733993	0.704651	0.383504	-0.106749	-0.109392	-0.0184957	-0.104882	0.244042	-0.338948	0.615934	-0.255114	#DIV/0!	0.467463	-0.056713	-0.186481	#DIV/0!	0.823254	#DIV/0!	-0.186481
MYB89	-0.501275	-0.584282	0.371791	0.677097	0.686535	0.856335	-0.356266	-0.47596	0.463161	-0.796233	0.907632	#DIV/0!	0.767906	0.0819712	0.168745	-0.356484	-0.358088	0.625252	0.29903	-0.475125	-0.329834	0.419323	-0.322484	0.0263985	0.91445	0.881367	-0.268852	0.592325	0.173558	0.0103644	0.856168	0.865974	0.577083	-0.0582058	-0.226249	-0.0745112	-0.061913	0.289787	-0.487939	0.579159	-0.381632	#DIV/0!	0.691371	-0.237903	-0.322484	#DIV/0!	0.647458	#DIV/0!	-0.322484
MYB90	#DIV/0!	#DIV/0!	#DIV/0!	#DIV/0!	#DIV/0!	#DIV/0!	#DIV/0!	#DIV/0!	#DIV/0!	#DIV/0!	#DIV/0!	#DIV/0!	#DIV/0!	#DIV/0!	#DIV/0!	#DIV/0!	#DIV/0!	#DIV/0!	#DIV/0!	#DIV/0!	#DIV/0!	#DIV/0!	#DIV/0!	#DIV/0!	#DIV/0!	#DIV/0!	#DIV/0!	#DIV/0!	#DIV/0!	#DIV/0!	#DIV/0!	#DIV/0!	#DIV/0!	#DIV/0!	#DIV/0!	#DIV/0!	#DIV/0!	#DIV/0!	#DIV/0!	#DIV/0!	#DIV/0!	#DIV/0!	#DIV/0!	#DIV/0!	#DIV/0!	#DIV/0!	#DIV/0!	#DIV/0!	#DIV/0!
MYB91	#DIV/0!	#DIV/0!	#DIV/0!	#DIV/0!	#DIV/0!	#DIV/0!	#DIV/0!	#DIV/0!	#DIV/0!	#DIV/0!	#DIV/0!	#DIV/0!	#DIV/0!	#DIV/0!	#DIV/0!	#DIV/0!	#DIV/0!	#DIV/0!	#DIV/0!	#DIV/0!	#DIV/0!	#DIV/0!	#DIV/0!	#DIV/0!	#DIV/0!	#DIV/0!	#DIV/0!	#DIV/0!	#DIV/0!	#DIV/0!	#DIV/0!	#DIV/0!	#DIV/0!	#DIV/0!	#DIV/0!	#DIV/0!	#DIV/0!	#DIV/0!	#DIV/0!	#DIV/0!	#DIV/0!	#DIV/0!	#DIV/0!	#DIV/0!	#DIV/0!	#DIV/0!	#DIV/0!	#DIV/0!	#DIV/0!
MYB92	#DIV/0!	#DIV/0!	#DIV/0!	#DIV/0!	#DIV/0!	#DIV/0!	#DIV/0!	#DIV/0!	#DIV/0!	#DIV/0!	#DIV/0!	#DIV/0!	#DIV/0!	#DIV/0!	#DIV/0!	#DIV/0!	#DIV/0!	#DIV/0!	#DIV/0!	#DIV/0!	#DIV/0!	#DIV/0!	#DIV/0!	#DIV/0!	#DIV/0!	#DIV/0!	#DIV/0!	#DIV/0!	#DIV/0!	#DIV/0!	#DIV/0!	#DIV/0!	#DIV/0!	#DIV/0!	#DIV/0!	#DIV/0!	#DIV/0!	#DIV/0!	#DIV/0!	#DIV/0!	#DIV/0!	#DIV/0!	#DIV/0!	#DIV/0!	#DIV/0!	#DIV/0!	#DIV/0!	#DIV/0!	#DIV/0!
MYB93	0.472166	0.660107	-0.315645	-0.526547	-0.31956	-0.395916	0.0832826	0.117675	-0.476438	0.314423	-0.446829	#DIV/0!	-0.530519	0.15451	0.231441	0.0215612	0.315608	-0.204547	-0.199585	0.0609552	0.211733	-0.200774	-0.228767	-0.507803	-0.464684	-0.459427	-0.108905	-0.361478	0.388373	-0.568709	-0.535909	-0.47419	-0.390682	0.203324	0.080717	0.291206	-0.181699	-0.0305736	0.767671	-0.155942	0.402883	#DIV/0!	-0.39917	-0.0754063	0.476017	#DIV/0!	-0.35859	#DIV/0!	0.476017
MYB94	#DIV/0!	#DIV/0!	#DIV/0!	#DIV/0!	#DIV/0!	#DIV/0!	#DIV/0!	#DIV/0!	#DIV/0!	#DIV/0!	#DIV/0!	#DIV/0!	#DIV/0!	#DIV/0!	#DIV/0!	#DIV/0!	#DIV/0!	#DIV/0!	#DIV/0!	#DIV/0!	#DIV/0!	#DIV/0!	#DIV/0!	#DIV/0!	#DIV/0!	#DIV/0!	#DIV/0!	#DIV/0!	#DIV/0!	#DIV/0!	#DIV/0!	#DIV/0!	#DIV/0!	#DIV/0!	#DIV/0!	#DIV/0!	#DIV/0!	#DIV/0!	#DIV/0!	#DIV/0!	#DIV/0!	#DIV/0!	#DIV/0!	#DIV/0!	#DIV/0!	#DIV/0!	#DIV/0!	#DIV/0!	#DIV/0!
MYB95	-0.260052	-0.317781	0.361926	0.614671	-0.166667	0.334076	-0.179499	-0.472082	0.879442	-0.427287	0.405549	#DIV/0!	0.515346	0.164608	0.566026	-0.184239	-0.328102	0.826719	0.432477	-0.299746	-0.273969	0.916223	-0.166667	-0.251952	0.499564	0.807526	-0.031538	0.527351	-0.130536	-0.365461	0.783613	0.837708	0.895729	0.327258	-0.325767	0.191412	0.423237	0.803575	0.0665461	0.277345	-0.235145	#DIV/0!	0.972233	-0.390028	-0.166667	#DIV/0!	-0.194174	#DIV/0!	-0.166667
MYB96	#DIV/0!	#DIV/0!	#DIV/0!	#DIV/0!	#DIV/0!	#DIV/0!	#DIV/0!	#DIV/0!	#DIV/0!	#DIV/0!	#DIV/0!	#DIV/0!	#DIV/0!	#DIV/0!	#DIV/0!	#DIV/0!	#DIV/0!	#DIV/0!	#DIV/0!	#DIV/0!	#DIV/0!	#DIV/0!	#DIV/0!	#DIV/0!	#DIV/0!	#DIV/0!	#DIV/0!	#DIV/0!	#DIV/0!	#DIV/0!	#DIV/0!	#DIV/0!	#DIV/0!	#DIV/0!	#DIV/0!	#DIV/0!	#DIV/0!	#DIV/0!	#DIV/0!	#DIV/0!	#DIV/0!	#DIV/0!	#DIV/0!	#DIV/0!	#DIV/0!	#DIV/0!	#DIV/0!	#DIV/0!	#DIV/0!
MYB97	0.752863	0.479371	-0.600956	-0.601955	-0.1686	-0.429437	-0.472622	-0.473564	-0.2716	0.248663	-0.290541	#DIV/0!	-0.561258	-0.385033	-0.546165	0.99627	-0.330499	-0.312226	-0.734393	0.900376	-0.346846	-0.268605	-0.1686	-0.387302	-0.442327	-0.299389	0.989722	-0.64247	-0.705379	-0.192443	-0.371121	-0.247156	-0.426148	-0.317437	-0.51092	-0.327988	-0.452893	-0.630553	0.0411735	-0.528551	-0.237778	#DIV/0!	-0.207309	-0.57151	-0.1686	#DIV/0!	-0.196426	#DIV/0!	-0.1686
MYB98	-0.255026	-0.16509	0.0179216	-0.0523825	-0.166667	-0.268157	0.459457	0.499304	-0.27166	0.345353	-0.289125	#DIV/0!	-0.167668	-0.181069	-0.26999	-0.184239	0.471894	-0.311786	0.108523	-0.0743403	0.171092	-0.0335991	-0.166667	0.536101	-0.211421	-0.223212	-0.203181	-0.0373069	-0.180909	0.714054	-0.224697	-0.247314	-0.0860413	-0.0642827	0.299109	-0.178682	0.0604624	-0.0330418	-0.410368	-0.135145	-0.0231172	#DIV/0!	-0.208187	0.493714	-0.166667	#DIV/0!	-0.194174	#DIV/0!	-0.166667
MYB99	-0.259866	-0.343484	0.119703	0.28923	1	0.817699	-0.445433	-0.354815	-0.0920881	-0.701048	0.82556	#DIV/0!	0.523497	0.0293943	-0.170777	-0.184239	-0.328102	0.155518	-0.0597324	-0.268672	-0.220434	-0.268793	-0.166667	0.0270189	0.723652	0.432287	-0.203181	0.258289	0.382324	0.0323292	0.423766	0.398862	-0.0482506	-0.31557	-0.108506	-0.174932	-0.450109	-0.324481	-0.45574	0.491508	-0.235145	#DIV/0!	0.0687017	-0.146023	-0.166667	#DIV/0!	0.98885	#DIV/0!	-0.166667
MYB100	-0.344695	-0.42962	0.401296	0.709391	0.157217	0.599655	-0.324167	-0.587836	0.850975	-0.6552	0.673788	#DIV/0!	0.685846	0.174395	0.51156	-0.244249	-0.434971	0.87843	0.413795	-0.387307	-0.345853	0.830536	-0.220953	-0.24359	0.734918	0.94892	-0.0974476	0.611904	-0.00681277	-0.355556	0.922207	0.968315	0.881498	0.225482	-0.361451	0.13501	0.278002	0.69966	-0.0810752	0.437102	-0.311736	#DIV/0!	0.996032	-0.437974	-0.220953	#DIV/0!	0.126052	#DIV/0!	-0.220953
MYB101	-0.346883	-0.503696	0.358813	0.657822	0.689828	0.902505	-0.522944	-0.716383	0.537423	-0.836603	0.965272	#DIV/0!	0.783065	0.194531	0.277219	-0.172917	-0.505626	0.751299	0.230937	-0.373003	-0.35207	0.451039	-0.291667	-0.258994	0.938295	0.932893	-0.0726827	0.579701	0.193474	-0.307506	0.905032	0.923104	0.599476	0.0259352	-0.335228	0.0498744	-0.0684939	0.256426	-0.253132	0.619566	-0.310121	#DIV/0!	0.752321	-0.515959	-0.187557	#DIV/0!	0.655451	#DIV/0!	-0.187557
MYB102	-0.46893	-0.572408	0.527616	0.785287	0.501116	0.867622	-0.331436	-0.631197	0.66099	-0.743764	0.899171	#DIV/0!	0.844356	0.371243	0.536476	-0.333705	-0.343822	0.906959	0.456898	-0.547409	-0.197009	0.678413	-0.301877	-0.294615	0.935166	0.989159	-0.214511	0.736982	0.297634	-0.374011	0.970158	0.967145	0.794443	0.270574	-0.201105	0.262752	0.171632	0.520556	-0.0723639	0.714241	-0.149211	#DIV/0!	0.869158	-0.475397	-0.0350932	#DIV/0!	0.462551	#DIV/0!	-0.0350932
MYB103	0.625847	0.845043	-0.676414	-0.627188	-0.189537	-0.383579	-0.313778	0.03031	-0.3073	-0.0940463	-0.328615	#DIV/0!	-0.590634	-0.433868	-0.144488	0.0442427	-0.173512	-0.354569	-0.498402	0.25466	-0.385568	-0.305677	-0.18619	-0.274272	-0.403451	-0.339998	-0.0868058	-0.598574	0.0371516	-0.411689	-0.455626	-0.281251	-0.45339	-0.358454	-0.404084	-0.316217	-0.509388	-0.0349146	0.265752	-0.498829	-0.253461	#DIV/0!	-0.236755	0.0259645	-0.189537	#DIV/0!	-0.220314	#DIV/0!	-0.189537
MYB104	-0.707457	-0.75068	0.829684	0.917214	0.086696	0.632641	0.19613	-0.26836	0.727685	-0.312234	0.583701	#DIV/0!	0.838319	0.657671	0.811214	-0.507934	0.090848	0.946438	0.823157	-0.72786	0.242014	0.89693	-0.142567	-0.147144	0.733229	0.839242	-0.359935	0.923562	0.358476	-0.211373	0.879285	0.787117	0.971513	0.675489	0.217245	0.60698	0.659852	0.780655	0.151394	0.773603	0.237462	#DIV/0!	0.824658	-0.232992	0.275501	#DIV/0!	0.0663805	#DIV/0!	0.275501
MYB105	#DIV/0!	#DIV/0!	#DIV/0!	#DIV/0!	#DIV/0!	#DIV/0!	#DIV/0!	#DIV/0!	#DIV/0!	#DIV/0!	#DIV/0!	#DIV/0!	#DIV/0!	#DIV/0!	#DIV/0!	#DIV/0!	#DIV/0!	#DIV/0!	#DIV/0!	#DIV/0!	#DIV/0!	#DIV/0!	#DIV/0!	#DIV/0!	#DIV/0!	#DIV/0!	#DIV/0!	#DIV/0!	#DIV/0!	#DIV/0!	#DIV/0!	#DIV/0!	#DIV/0!	#DIV/0!	#DIV/0!	#DIV/0!	#DIV/0!	#DIV/0!	#DIV/0!	#DIV/0!	#DIV/0!	#DIV/0!	#DIV/0!	#DIV/0!	#DIV/0!	#DIV/0!	#DIV/0!	#DIV/0!	#DIV/0!
MYB106	-0.256517	-0.330353	0.482116	0.536259	-0.505691	0.0421669	0.172193	-0.247794	0.776497	0.0417458	0.0536051	#DIV/0!	0.359021	0.389633	0.6714	-0.0758758	-0.00578314	0.726387	0.544194	-0.230991	0.107325	0.911346	0.00615758	-0.253738	0.191932	0.515235	0.0812095	0.508288	-0.142998	-0.318767	0.539895	0.522364	0.839274	0.61541	-0.0145377	0.470495	0.711066	0.769753	0.352505	0.233849	0.14869	#DIV/0!	0.752985	-0.315006	0.175876	#DIV/0!	-0.511851	#DIV/0!	0.175876
MYB107	#DIV/0!	#DIV/0!	#DIV/0!	#DIV/0!	#DIV/0!	#DIV/0!	#DIV/0!	#DIV/0!	#DIV/0!	#DIV/0!	#DIV/0!	#DIV/0!	#DIV/0!	#DIV/0!	#DIV/0!	#DIV/0!	#DIV/0!	#DIV/0!	#DIV/0!	#DIV/0!	#DIV/0!	#DIV/0!	#DIV/0!	#DIV/0!	#DIV/0!	#DIV/0!	#DIV/0!	#DIV/0!	#DIV/0!	#DIV/0!	#DIV/0!	#DIV/0!	#DIV/0!	#DIV/0!	#DIV/0!	#DIV/0!	#DIV/0!	#DIV/0!	#DIV/0!	#DIV/0!	#DIV/0!	#DIV/0!	#DIV/0!	#DIV/0!	#DIV/0!	#DIV/0!	#DIV/0!	#DIV/0!	#DIV/0!
MYB108	-0.533578	-0.63095	0.559867	0.814341	0.54304	0.893699	-0.289025	-0.577575	0.638864	-0.742705	0.917153	#DIV/0!	0.874589	0.368778	0.506848	-0.380321	-0.307974	0.882011	0.485564	-0.58526	-0.170797	0.653314	-0.290366	-0.214569	0.958701	0.985722	-0.262158	0.764652	0.313173	-0.282279	0.974646	0.958117	0.787621	0.254462	-0.151159	0.245583	0.177585	0.502905	-0.143945	0.738682	-0.149365	#DIV/0!	0.844024	-0.409417	-0.0510806	#DIV/0!	0.506802	#DIV/0!	-0.0510806
MYB109	-0.39	-0.500258	0.321805	0.625013	0.81541	0.942906	-0.512179	-0.601195	0.432216	-0.891097	0.992046	#DIV/0!	0.780646	0.123485	0.176348	-0.276424	-0.49227	0.627391	0.199354	-0.421347	-0.36216	0.292432	-0.250059	-0.123244	0.954174	0.868885	-0.204072	0.54549	0.272524	-0.185035	0.847063	0.856079	0.481813	-0.0960657	-0.29035	-0.0473812	-0.162586	0.17544	-0.37714	0.611703	-0.352801	#DIV/0!	0.633536	-0.36234	-0.250059	#DIV/0!	0.789078	#DIV/0!	-0.250059
MYB110	-0.288659	-0.351066	0.379952	0.646557	-0.108369	0.387726	-0.202079	-0.484503	0.895052	-0.475457	0.458549	#DIV/0!	0.560225	0.164473	0.558067	-0.204712	-0.358147	0.838783	0.439879	-0.321232	-0.288164	0.902946	-0.148698	-0.232299	0.548454	0.838384	-0.049905	0.552439	-0.111836	-0.35293	0.81904	0.867965	0.903338	0.305761	-0.329348	0.17738	0.412553	0.79455	0.0283091	0.306122	-0.254682	#DIV/0!	0.983859	-0.38525	-0.185187	#DIV/0!	-0.132345	#DIV/0!	-0.185187
MYB111	-0.82797	-0.862785	0.921444	0.926082	0.401882	0.814527	0.260048	-0.152191	0.480279	-0.326446	0.704635	#DIV/0!	0.931896	0.796221	0.74586	-0.613522	0.202473	0.816331	0.835879	-0.84774	0.434707	0.593907	-0.0453503	-0.056771	0.826091	0.726503	-0.507983	0.973881	0.650843	-0.111305	0.802171	0.63791	0.763664	0.647616	0.449331	0.675345	0.566639	0.526315	0.111869	0.958341	0.414853	#DIV/0!	0.547218	-0.109109	0.444188	#DIV/0!	0.400668	#DIV/0!	0.444188
MYB112	#DIV/0!	#DIV/0!	#DIV/0!	#DIV/0!	#DIV/0!	#DIV/0!	#DIV/0!	#DIV/0!	#DIV/0!	#DIV/0!	#DIV/0!	#DIV/0!	#DIV/0!	#DIV/0!	#DIV/0!	#DIV/0!	#DIV/0!	#DIV/0!	#DIV/0!	#DIV/0!	#DIV/0!	#DIV/0!	#DIV/0!	#DIV/0!	#DIV/0!	#DIV/0!	#DIV/0!	#DIV/0!	#DIV/0!	#DIV/0!	#DIV/0!	#DIV/0!	#DIV/0!	#DIV/0!	#DIV/0!	#DIV/0!	#DIV/0!	#DIV/0!	#DIV/0!	#DIV/0!	#DIV/0!	#DIV/0!	#DIV/0!	#DIV/0!	#DIV/0!	#DIV/0!	#DIV/0!	#DIV/0!	#DIV/0!
MYB113	0.70936	0.902337	-0.763904	-0.714935	-0.215419	-0.458499	-0.351424	0.0120059	-0.360611	-0.0480256	-0.386262	#DIV/0!	-0.677689	-0.514181	-0.249531	0.157841	-0.198815	-0.43195	-0.596293	0.372162	-0.431131	-0.361039	-0.200232	-0.27143	-0.477998	-0.401684	0.0231285	-0.694813	-0.0712706	-0.377445	-0.524875	-0.335604	-0.52689	-0.425701	-0.456655	-0.390729	-0.572938	-0.126492	0.226739	-0.589483	-0.301216	#DIV/0!	-0.286434	0.000793488	-0.24016	#DIV/0!	-0.24868	#DIV/0!	-0.24016
MYB114	#DIV/0!	#DIV/0!	#DIV/0!	#DIV/0!	#DIV/0!	#DIV/0!	#DIV/0!	#DIV/0!	#DIV/0!	#DIV/0!	#DIV/0!	#DIV/0!	#DIV/0!	#DIV/0!	#DIV/0!	#DIV/0!	#DIV/0!	#DIV/0!	#DIV/0!	#DIV/0!	#DIV/0!	#DIV/0!	#DIV/0!	#DIV/0!	#DIV/0!	#DIV/0!	#DIV/0!	#DIV/0!	#DIV/0!	#DIV/0!	#DIV/0!	#DIV/0!	#DIV/0!	#DIV/0!	#DIV/0!	#DIV/0!	#DIV/0!	#DIV/0!	#DIV/0!	#DIV/0!	#DIV/0!	#DIV/0!	#DIV/0!	#DIV/0!	#DIV/0!	#DIV/0!	#DIV/0!	#DIV/0!	#DIV/0!
MYB115	-0.252785	0.0737226	0.162115	-0.102083	-0.390252	-0.371457	0.756698	0.864066	-0.307276	0.493179	-0.530223	#DIV/0!	-0.220591	0.209464	0.237862	-0.590051	0.70743	-0.329363	0.354084	-0.396616	0.582244	-0.152613	0.234815	0.373641	-0.401733	-0.513573	-0.678056	0.0226354	0.45844	0.289778	-0.456666	-0.557482	-0.179491	0.27937	0.664544	0.285089	0.345147	0.239305	0.272406	-0.0330956	0.500474	#DIV/0!	-0.463966	0.750291	0.374487	#DIV/0!	-0.360261	#DIV/0!	0.374487
MYB116	-0.260052	-0.317781	0.361926	0.614671	-0.166667	0.334076	-0.179499	-0.472082	0.879442	-0.427287	0.405549	#DIV/0!	0.515346	0.164608	0.566026	-0.184239	-0.328102	0.826719	0.432477	-0.299746	-0.273969	0.916223	-0.166667	-0.251952	0.499564	0.807526	-0.031538	0.527351	-0.130536	-0.365461	0.783613	0.837708	0.895729	0.327258	-0.325767	0.191412	0.423237	0.803575	0.0665461	0.277345	-0.235145	#DIV/0!	0.972233	-0.390028	-0.166667	#DIV/0!	-0.194174	#DIV/0!	-0.166667
MYB117	#DIV/0!	#DIV/0!	#DIV/0!	#DIV/0!	#DIV/0!	#DIV/0!	#DIV/0!	#DIV/0!	#DIV/0!	#DIV/0!	#DIV/0!	#DIV/0!	#DIV/0!	#DIV/0!	#DIV/0!	#DIV/0!	#DIV/0!	#DIV/0!	#DIV/0!	#DIV/0!	#DIV/0!	#DIV/0!	#DIV/0!	#DIV/0!	#DIV/0!	#DIV/0!	#DIV/0!	#DIV/0!	#DIV/0!	#DIV/0!	#DIV/0!	#DIV/0!	#DIV/0!	#DIV/0!	#DIV/0!	#DIV/0!	#DIV/0!	#DIV/0!	#DIV/0!	#DIV/0!	#DIV/0!	#DIV/0!	#DIV/0!	#DIV/0!	#DIV/0!	#DIV/0!	#DIV/0!	#DIV/0!	#DIV/0!
MYB118	0.748247	0.619277	-0.563867	-0.76028	-0.567152	-0.80146	-0.0342289	-0.0201354	-0.444908	0.68354	-0.744784	#DIV/0!	-0.811905	-0.249812	-0.403904	0.842627	0.0741529	-0.526272	-0.597422	0.831052	0.0183084	-0.340511	0.0115871	-0.282424	-0.829056	-0.69205	0.793876	-0.723846	-0.561721	-0.120727	-0.729238	-0.656555	-0.559915	-0.095096	-0.158631	-0.111457	-0.204922	-0.52938	0.3442	-0.65216	0.115697	#DIV/0!	-0.50714	-0.243822	0.1218	#DIV/0!	-0.573355	#DIV/0!	0.1218
MYB119	0.713161	0.64552	-0.781643	-0.864718	-0.325266	-0.768727	-0.13481	0.127447	-0.61448	0.496979	-0.67422	#DIV/0!	-0.875734	-0.648666	-0.805071	0.735156	-0.014104	-0.806102	-0.782037	0.863596	-0.244566	-0.590664	-0.0685735	0.0801073	-0.791039	-0.733617	0.646928	-0.883285	-0.685382	0.279045	-0.79681	-0.680536	-0.76369	-0.528931	-0.277914	-0.563257	-0.523101	-0.703266	-0.171824	-0.815381	-0.258196	#DIV/0!	-0.621574	0.0362366	-0.305015	#DIV/0!	-0.340183	#DIV/0!	-0.305015
MYB120	#DIV/0!	#DIV/0!	#DIV/0!	#DIV/0!	#DIV/0!	#DIV/0!	#DIV/0!	#DIV/0!	#DIV/0!	#DIV/0!	#DIV/0!	#DIV/0!	#DIV/0!	#DIV/0!	#DIV/0!	#DIV/0!	#DIV/0!	#DIV/0!	#DIV/0!	#DIV/0!	#DIV/0!	#DIV/0!	#DIV/0!	#DIV/0!	#DIV/0!	#DIV/0!	#DIV/0!	#DIV/0!	#DIV/0!	#DIV/0!	#DIV/0!	#DIV/0!	#DIV/0!	#DIV/0!	#DIV/0!	#DIV/0!	#DIV/0!	#DIV/0!	#DIV/0!	#DIV/0!	#DIV/0!	#DIV/0!	#DIV/0!	#DIV/0!	#DIV/0!	#DIV/0!	#DIV/0!	#DIV/0!	#DIV/0!
MYB121	-0.611113	-0.56313	0.813461	0.487961	-0.16599	0.161865	0.783684	0.321847	0.0064471	0.461892	-0.0298022	#DIV/0!	0.381012	0.94549	0.746633	-0.454699	0.798395	0.398018	0.79082	-0.653292	0.943498	0.378318	0.0295883	-0.0714264	0.134951	0.0422205	-0.418994	0.664883	0.660717	-0.0314068	0.135581	-0.0754256	0.389896	0.922511	0.871105	0.946034	0.738856	0.355247	0.571367	0.688344	0.941583	#DIV/0!	-0.0214328	0.119778	0.904662	#DIV/0!	-0.163849	#DIV/0!	0.904662
MYB122	0.051946	-0.0791913	0.0247089	-0.16185	-0.632707	-0.615567	0.45053	0.303675	-0.0373752	0.75213	-0.619365	#DIV/0!	-0.334334	-0.0401607	-0.211875	0.42868	0.321119	-0.278025	0.00666102	0.408743	0.303111	0.0502857	0.255593	0.265739	-0.561363	-0.417127	0.487195	-0.175757	-0.594247	0.450501	-0.350987	-0.411771	-0.0507833	0.167569	0.242312	0.0393148	0.388093	-0.141505	-0.0176832	-0.36174	0.200623	#DIV/0!	-0.216892	0.138317	0.0804422	#DIV/0!	-0.602978	#DIV/0!	0.0804422
MYB123	-0.84754	-0.782697	0.964438	0.785186	0.0582983	0.472098	0.668812	0.265858	0.309077	0.100843	0.289406	#DIV/0!	0.709102	0.904359	0.811064	-0.700614	0.569357	0.588135	0.944939	-0.867632	0.778587	0.495874	0.151306	0.0890623	0.467153	0.350367	-0.626429	0.89377	0.723109	0.0313292	0.467821	0.245369	0.621795	0.826231	0.786345	0.845567	0.795253	0.551627	0.323263	0.83581	0.729596	#DIV/0!	0.245651	0.195868	0.690262	#DIV/0!	0.0819667	#DIV/0!	0.690262
MYB124	-0.64615	-0.533735	0.431327	0.268988	-0.0874735	-0.0930149	0.766361	0.817906	-0.0804497	0.393973	-0.22299	#DIV/0!	0.162932	0.110574	-0.0884618	-0.478885	0.555628	-0.287812	0.46704	-0.352688	0.528194	-0.123906	0.441163	0.855674	-0.0941745	-0.266751	-0.465563	0.273192	0.0867631	0.90844	-0.129754	-0.315093	0.0120607	0.107688	0.713466	0.0532635	0.471546	0.0463453	-0.415064	0.0935777	0.263125	#DIV/0!	-0.310849	0.827999	0.0546472	#DIV/0!	-0.0220737	#DIV/0!	0.0546472
MYB125	-0.309816	-0.405081	0.377552	0.684573	0.123673	0.565729	-0.335472	-0.605104	0.852643	-0.632796	0.646428	#DIV/0!	0.655803	0.159506	0.499583	-0.199778	-0.444985	0.871699	0.389584	-0.346332	-0.358455	0.837094	-0.22604	-0.263705	0.704787	0.935741	-0.0508687	0.585036	-0.0476841	-0.368894	0.905932	0.958522	0.875785	0.223858	-0.384377	0.127819	0.275144	0.690751	-0.0674712	0.406262	-0.318913	#DIV/0!	0.997629	-0.463477	-0.22604	#DIV/0!	0.0912692	#DIV/0!	-0.22604
MYB126	-0.0655528	0.276513	-0.12104	-0.120306	0.074183	-0.00231732	0.12888	0.456426	-0.189238	-0.186278	-0.0727136	#DIV/0!	-0.0915617	-0.104787	0.107198	-0.625138	0.134123	-0.222559	0.0664137	-0.379232	0.00286282	-0.251563	0.074183	0.199263	-0.044683	-0.183369	-0.738376	-0.0715519	0.515144	-0.00926529	-0.198605	-0.18227	-0.212352	-0.152168	0.134645	-0.0854877	-0.138079	0.213741	0.0532379	-0.0398969	-0.00925279	#DIV/0!	-0.225389	0.528603	-0.0362231	#DIV/0!	0.0864265	#DIV/0!	-0.0362231
MYB127	-0.166362	-0.312228	0.218442	0.54481	0.547921	0.786416	-0.62589	-0.821806	0.567671	-0.838757	0.882379	#DIV/0!	0.651286	0.120746	0.310284	-0.0764693	-0.576502	0.780267	0.132624	-0.269593	-0.471616	0.531167	-0.399564	-0.4261	0.846748	0.933979	0.0192406	0.467152	0.107732	-0.490192	0.867743	0.943379	0.607655	0.0202186	-0.498534	0.0240579	-0.126379	0.326946	-0.126061	0.500186	-0.377542	#DIV/0!	0.826207	-0.643136	-0.223842	#DIV/0!	0.49526	#DIV/0!	-0.223842
MYB128	-0.669999	-0.552678	0.793069	0.4876	-0.372152	-0.0139401	0.925603	0.563863	0.12084	0.538416	-0.207254	#DIV/0!	0.317383	0.789797	0.692539	-0.562543	0.811791	0.283337	0.848276	-0.649366	0.914321	0.40048	0.22764	0.191622	-0.00318621	-0.0488497	-0.516016	0.623502	0.515022	0.183841	0.0712341	-0.143234	0.419974	0.849692	0.898161	0.818225	0.875641	0.494696	0.438897	0.504094	0.841075	#DIV/0!	-0.0199065	0.387304	0.741267	#DIV/0!	-0.342991	#DIV/0!	0.741267
MYB129	0.640674	0.512085	-0.303412	-0.435691	-0.569838	-0.496169	-0.133868	-0.419399	-0.136305	0.442264	-0.43081	#DIV/0!	-0.513525	0.122552	0.162706	0.669554	0.0758426	0.0952118	-0.301994	0.497271	0.0226994	0.233314	-0.403861	-0.77633	-0.463893	-0.187927	0.667893	-0.347642	-0.284517	-0.656609	-0.286183	-0.175123	-0.060491	0.324321	-0.253494	0.287522	-0.0444341	-0.0558629	0.729542	-0.252196	0.242784	#DIV/0!	0.0176008	-0.670616	0.356141	#DIV/0!	-0.638821	#DIV/0!	0.356141
MYB130	#DIV/0!	#DIV/0!	#DIV/0!	#DIV/0!	#DIV/0!	#DIV/0!	#DIV/0!	#DIV/0!	#DIV/0!	#DIV/0!	#DIV/0!	#DIV/0!	#DIV/0!	#DIV/0!	#DIV/0!	#DIV/0!	#DIV/0!	#DIV/0!	#DIV/0!	#DIV/0!	#DIV/0!	#DIV/0!	#DIV/0!	#DIV/0!	#DIV/0!	#DIV/0!	#DIV/0!	#DIV/0!	#DIV/0!	#DIV/0!	#DIV/0!	#DIV/0!	#DIV/0!	#DIV/0!	#DIV/0!	#DIV/0!	#DIV/0!	#DIV/0!	#DIV/0!	#DIV/0!	#DIV/0!	#DIV/0!	#DIV/0!	#DIV/0!	#DIV/0!	#DIV/0!	#DIV/0!	#DIV/0!	#DIV/0!
MYB131	#DIV/0!	#DIV/0!	#DIV/0!	#DIV/0!	#DIV/0!	#DIV/0!	#DIV/0!	#DIV/0!	#DIV/0!	#DIV/0!	#DIV/0!	#DIV/0!	#DIV/0!	#DIV/0!	#DIV/0!	#DIV/0!	#DIV/0!	#DIV/0!	#DIV/0!	#DIV/0!	#DIV/0!	#DIV/0!	#DIV/0!	#DIV/0!	#DIV/0!	#DIV/0!	#DIV/0!	#DIV/0!	#DIV/0!	#DIV/0!	#DIV/0!	#DIV/0!	#DIV/0!	#DIV/0!	#DIV/0!	#DIV/0!	#DIV/0!	#DIV/0!	#DIV/0!	#DIV/0!	#DIV/0!	#DIV/0!	#DIV/0!	#DIV/0!	#DIV/0!	#DIV/0!	#DIV/0!	#DIV/0!	#DIV/0!
MYB132	-0.615313	-0.690706	0.737243	0.863002	0.462563	0.877809	-0.0775327	-0.466489	0.585996	-0.562367	0.836515	#DIV/0!	0.906662	0.650851	0.719081	-0.460296	-0.0907222	0.928263	0.650995	-0.712549	0.128384	0.666197	-0.200828	-0.290924	0.909792	0.89213	-0.348618	0.875843	0.53704	-0.374293	0.914184	0.834084	0.80153	0.514784	0.105598	0.541333	0.368069	0.544862	0.126874	0.884533	0.179254	#DIV/0!	0.738477	-0.381334	0.276376	#DIV/0!	0.438719	#DIV/0!	0.276376
MYB133	-0.399431	-0.3707	0.656445	0.302144	-0.132928	0.11569	0.65462	0.186878	-0.174377	0.484048	-0.060676	#DIV/0!	0.231788	0.942283	0.706158	-0.29418	0.787014	0.346864	0.612774	-0.527758	0.908049	0.277556	-0.13319	-0.297606	0.0605396	-0.0371941	-0.292693	0.514798	0.693823	-0.225677	0.0159861	-0.157266	0.233986	0.899691	0.781625	0.959461	0.548893	0.203016	0.724054	0.650415	0.977409	#DIV/0!	-0.122544	-0.0570331	0.986985	#DIV/0!	-0.154907	#DIV/0!	0.986985
MYB134	-0.904502	-0.893684	0.838356	0.733474	0.498257	0.657719	0.502413	0.270815	0.0830908	-0.0869675	0.501566	#DIV/0!	0.756791	0.644614	0.368823	-0.652399	0.443223	0.342209	0.732133	-0.780835	0.605694	0.145656	0.121712	0.374365	0.610112	0.332916	-0.605308	0.794522	0.638926	0.404025	0.450049	0.225855	0.370983	0.428438	0.724008	0.48218	0.450796	0.158202	-0.186757	0.818857	0.464797	#DIV/0!	0.063735	0.31807	0.394929	#DIV/0!	0.523625	#DIV/0!	0.394929
MYB135	#DIV/0!	#DIV/0!	#DIV/0!	#DIV/0!	#DIV/0!	#DIV/0!	#DIV/0!	#DIV/0!	#DIV/0!	#DIV/0!	#DIV/0!	#DIV/0!	#DIV/0!	#DIV/0!	#DIV/0!	#DIV/0!	#DIV/0!	#DIV/0!	#DIV/0!	#DIV/0!	#DIV/0!	#DIV/0!	#DIV/0!	#DIV/0!	#DIV/0!	#DIV/0!	#DIV/0!	#DIV/0!	#DIV/0!	#DIV/0!	#DIV/0!	#DIV/0!	#DIV/0!	#DIV/0!	#DIV/0!	#DIV/0!	#DIV/0!	#DIV/0!	#DIV/0!	#DIV/0!	#DIV/0!	#DIV/0!	#DIV/0!	#DIV/0!	#DIV/0!	#DIV/0!	#DIV/0!	#DIV/0!	#DIV/0!
MYB136	0.177063	0.455437	-0.406101	-0.256552	0.0457205	-0.103256	-0.194708	0.307266	-0.0171354	-0.353848	-0.0884075	#DIV/0!	-0.203498	-0.497843	-0.181745	-0.366747	-0.294858	-0.345397	-0.22478	-0.0440017	-0.399072	-0.345604	0.253237	0.266873	-0.120879	-0.179203	-0.458854	-0.317606	0.116499	0.00981415	-0.200483	-0.114278	-0.286672	-0.511935	-0.251404	-0.472253	-0.305377	0.119547	-0.187459	-0.373615	-0.418165	#DIV/0!	-0.141024	0.464325	-0.43946	#DIV/0!	0.0846066	#DIV/0!	-0.43946
MYB137	-0.385862	-0.359569	0.11309	0.31035	0.858349	0.669784	-0.274382	0.0330429	0.0454922	-0.676852	0.65444	#DIV/0!	0.502875	-0.18107	-0.28186	-0.402528	-0.367963	-0.0621571	0.0145609	-0.307172	-0.246771	-0.386147	0.261766	0.468442	0.589478	0.275953	-0.419468	0.214467	0.287636	0.359994	0.331306	0.273008	-0.0845014	-0.490403	-0.0258676	-0.379623	-0.292861	-0.206661	-0.690751	0.275935	-0.368884	#DIV/0!	-0.016482	0.310584	-0.391634	#DIV/0!	0.909917	#DIV/0!	-0.391634
MYB138	#DIV/0!	#DIV/0!	#DIV/0!	#DIV/0!	#DIV/0!	#DIV/0!	#DIV/0!	#DIV/0!	#DIV/0!	#DIV/0!	#DIV/0!	#DIV/0!	#DIV/0!	#DIV/0!	#DIV/0!	#DIV/0!	#DIV/0!	#DIV/0!	#DIV/0!	#DIV/0!	#DIV/0!	#DIV/0!	#DIV/0!	#DIV/0!	#DIV/0!	#DIV/0!	#DIV/0!	#DIV/0!	#DIV/0!	#DIV/0!	#DIV/0!	#DIV/0!	#DIV/0!	#DIV/0!	#DIV/0!	#DIV/0!	#DIV/0!	#DIV/0!	#DIV/0!	#DIV/0!	#DIV/0!	#DIV/0!	#DIV/0!	#DIV/0!	#DIV/0!	#DIV/0!	#DIV/0!	#DIV/0!	#DIV/0!
MYB139	-0.259866	-0.343484	0.119703	0.28923	1	0.817699	-0.445433	-0.354815	-0.0920881	-0.701048	0.82556	#DIV/0!	0.523497	0.0293943	-0.170777	-0.184239	-0.328102	0.155518	-0.0597324	-0.268672	-0.220434	-0.268793	-0.166667	0.0270189	0.723652	0.432287	-0.203181	0.258289	0.382324	0.0323292	0.423766	0.398862	-0.0482506	-0.31557	-0.108506	-0.174932	-0.450109	-0.324481	-0.45574	0.491508	-0.235145	#DIV/0!	0.0687017	-0.146023	-0.166667	#DIV/0!	0.98885	#DIV/0!	-0.166667
MYB140	-0.394766	-0.233997	0.464818	0.0565103	-0.378597	-0.285807	0.940181	0.728696	-0.368904	0.761532	-0.481938	#DIV/0!	-0.0805543	0.608508	0.379293	-0.393405	0.963789	-0.144664	0.524577	-0.411864	0.941485	-0.0113661	0.12856	0.208145	-0.333606	-0.46367	-0.436419	0.242786	0.495305	0.281299	-0.377661	-0.561794	-0.055737	0.647393	0.928821	0.65861	0.5561	0.111513	0.449875	0.259469	0.876765	#DIV/0!	-0.472914	0.496899	0.761552	#DIV/0!	-0.36449	#DIV/0!	0.761552
MYB141	0.608737	0.516921	-0.324886	-0.620657	-0.38082	-0.531847	0.0606864	-0.146902	-0.614468	0.655201	-0.536126	#DIV/0!	-0.64217	0.201895	-0.0234768	0.63255	0.374363	-0.240586	-0.378157	0.477855	0.304787	-0.191813	-0.374883	-0.632988	-0.595595	-0.531335	0.554601	-0.457567	-0.0480049	-0.435116	-0.606849	-0.561937	-0.450068	0.278217	0.066302	0.32555	-0.194405	-0.436171	0.710375	-0.201336	0.492161	#DIV/0!	-0.472258	-0.44573	0.566989	#DIV/0!	-0.442776	#DIV/0!	0.566989
MYB142	0.621708	0.39107	-0.619036	-0.624869	-0.146146	-0.514333	-0.317406	-0.162107	-0.346858	0.321207	-0.392659	#DIV/0!	-0.595845	-0.569148	-0.791123	0.893713	-0.270956	-0.577578	-0.737006	0.909816	-0.326203	-0.471285	0.0489889	0.0267757	-0.533133	-0.467244	0.876404	-0.703336	-0.806985	0.232671	-0.496174	-0.409287	-0.562221	-0.513314	-0.385722	-0.541896	-0.441865	-0.737123	-0.284827	-0.661378	-0.335707	#DIV/0!	-0.391896	-0.207112	-0.353048	#DIV/0!	-0.140796	#DIV/0!	-0.353048
MYB143	-0.494561	-0.723181	0.463327	0.612468	0.708594	0.786731	-0.217467	-0.463043	0.246749	-0.474841	0.805339	#DIV/0!	0.717465	0.258549	0.0405006	-0.062676	-0.183669	0.495366	0.25383	-0.296293	-0.046497	0.240679	-0.224066	0.0225198	0.788829	0.673776	0.0325026	0.563317	0.104666	0.143488	0.694396	0.625604	0.410755	0.0563869	6.23189e-05	0.0744756	-0.00324754	-0.0685196	-0.436708	0.632646	-0.106938	#DIV/0!	0.42181	-0.322757	-0.0669393	#DIV/0!	0.68469	#DIV/0!	-0.0669393
MYB144	#DIV/0!	#DIV/0!	#DIV/0!	#DIV/0!	#DIV/0!	#DIV/0!	#DIV/0!	#DIV/0!	#DIV/0!	#DIV/0!	#DIV/0!	#DIV/0!	#DIV/0!	#DIV/0!	#DIV/0!	#DIV/0!	#DIV/0!	#DIV/0!	#DIV/0!	#DIV/0!	#DIV/0!	#DIV/0!	#DIV/0!	#DIV/0!	#DIV/0!	#DIV/0!	#DIV/0!	#DIV/0!	#DIV/0!	#DIV/0!	#DIV/0!	#DIV/0!	#DIV/0!	#DIV/0!	#DIV/0!	#DIV/0!	#DIV/0!	#DIV/0!	#DIV/0!	#DIV/0!	#DIV/0!	#DIV/0!	#DIV/0!	#DIV/0!	#DIV/0!	#DIV/0!	#DIV/0!	#DIV/0!	#DIV/0!
MYB145	#DIV/0!	#DIV/0!	#DIV/0!	#DIV/0!	#DIV/0!	#DIV/0!	#DIV/0!	#DIV/0!	#DIV/0!	#DIV/0!	#DIV/0!	#DIV/0!	#DIV/0!	#DIV/0!	#DIV/0!	#DIV/0!	#DIV/0!	#DIV/0!	#DIV/0!	#DIV/0!	#DIV/0!	#DIV/0!	#DIV/0!	#DIV/0!	#DIV/0!	#DIV/0!	#DIV/0!	#DIV/0!	#DIV/0!	#DIV/0!	#DIV/0!	#DIV/0!	#DIV/0!	#DIV/0!	#DIV/0!	#DIV/0!	#DIV/0!	#DIV/0!	#DIV/0!	#DIV/0!	#DIV/0!	#DIV/0!	#DIV/0!	#DIV/0!	#DIV/0!	#DIV/0!	#DIV/0!	#DIV/0!	#DIV/0!
MYB146	-0.296023	-0.149488	-0.0355317	-0.0696312	-0.0999681	-0.295175	0.449061	0.793825	-0.150555	0.245143	-0.343961	#DIV/0!	-0.136957	-0.400072	-0.474219	-0.295585	0.219507	-0.599059	0.0511414	-0.0153762	0.0940571	-0.388506	0.490412	0.939535	-0.290356	-0.423589	-0.322894	-0.14179	-0.21829	0.945702	-0.329764	-0.409	-0.27261	-0.370819	0.324796	-0.433607	0.107699	-0.124704	-0.650412	-0.342749	-0.17317	#DIV/0!	-0.408449	0.887432	-0.38024	#DIV/0!	-0.0273056	#DIV/0!	-0.38024
MYB147	#DIV/0!	#DIV/0!	#DIV/0!	#DIV/0!	#DIV/0!	#DIV/0!	#DIV/0!	#DIV/0!	#DIV/0!	#DIV/0!	#DIV/0!	#DIV/0!	#DIV/0!	#DIV/0!	#DIV/0!	#DIV/0!	#DIV/0!	#DIV/0!	#DIV/0!	#DIV/0!	#DIV/0!	#DIV/0!	#DIV/0!	#DIV/0!	#DIV/0!	#DIV/0!	#DIV/0!	#DIV/0!	#DIV/0!	#DIV/0!	#DIV/0!	#DIV/0!	#DIV/0!	#DIV/0!	#DIV/0!	#DIV/0!	#DIV/0!	#DIV/0!	#DIV/0!	#DIV/0!	#DIV/0!	#DIV/0!	#DIV/0!	#DIV/0!	#DIV/0!	#DIV/0!	#DIV/0!	#DIV/0!	#DIV/0!
MYB148	-0.730897	-0.809527	0.881436	0.826746	0.43486	0.785138	0.236324	-0.198884	0.345991	-0.23906	0.667364	#DIV/0!	0.860568	0.853354	0.701565	-0.472694	0.229664	0.750892	0.745506	-0.74903	0.504748	0.474284	-0.0443981	-0.157283	0.760158	0.622338	-0.382634	0.899699	0.673311	-0.177966	0.699639	0.524372	0.63547	0.665551	0.480367	0.730024	0.50359	0.355429	0.209695	0.959906	0.51865	#DIV/0!	0.411653	-0.199236	0.564867	#DIV/0!	0.434252	#DIV/0!	0.564867
MYB149	#DIV/0!	#DIV/0!	#DIV/0!	#DIV/0!	#DIV/0!	#DIV/0!	#DIV/0!	#DIV/0!	#DIV/0!	#DIV/0!	#DIV/0!	#DIV/0!	#DIV/0!	#DIV/0!	#DIV/0!	#DIV/0!	#DIV/0!	#DIV/0!	#DIV/0!	#DIV/0!	#DIV/0!	#DIV/0!	#DIV/0!	#DIV/0!	#DIV/0!	#DIV/0!	#DIV/0!	#DIV/0!	#DIV/0!	#DIV/0!	#DIV/0!	#DIV/0!	#DIV/0!	#DIV/0!	#DIV/0!	#DIV/0!	#DIV/0!	#DIV/0!	#DIV/0!	#DIV/0!	#DIV/0!	#DIV/0!	#DIV/0!	#DIV/0!	#DIV/0!	#DIV/0!	#DIV/0!	#DIV/0!	#DIV/0!
MYB150	0.164603	-0.0335021	0.21597	-0.0340194	-0.285207	-0.128503	0.15999	-0.342467	-0.137736	0.499404	-0.159722	#DIV/0!	-0.0884869	0.600934	0.377296	0.453896	0.360956	0.303555	0.0936762	0.135118	0.468874	0.290941	-0.317807	-0.662489	-0.145133	-0.0396573	0.48822	0.106587	0.0622535	-0.480006	-0.0587909	-0.0998153	0.120245	0.65578	0.210262	0.668806	0.241789	-0.0860123	0.720375	0.260024	0.634638	#DIV/0!	-0.00442549	-0.616609	0.721771	#DIV/0!	-0.337203	#DIV/0!	0.721771
MYB151	#DIV/0!	#DIV/0!	#DIV/0!	#DIV/0!	#DIV/0!	#DIV/0!	#DIV/0!	#DIV/0!	#DIV/0!	#DIV/0!	#DIV/0!	#DIV/0!	#DIV/0!	#DIV/0!	#DIV/0!	#DIV/0!	#DIV/0!	#DIV/0!	#DIV/0!	#DIV/0!	#DIV/0!	#DIV/0!	#DIV/0!	#DIV/0!	#DIV/0!	#DIV/0!	#DIV/0!	#DIV/0!	#DIV/0!	#DIV/0!	#DIV/0!	#DIV/0!	#DIV/0!	#DIV/0!	#DIV/0!	#DIV/0!	#DIV/0!	#DIV/0!	#DIV/0!	#DIV/0!	#DIV/0!	#DIV/0!	#DIV/0!	#DIV/0!	#DIV/0!	#DIV/0!	#DIV/0!	#DIV/0!	#DIV/0!
MYB152	-0.733363	-0.752919	0.857793	0.921631	0.0845029	0.633953	0.245619	-0.216371	0.702053	-0.290728	0.568373	#DIV/0!	0.84237	0.701732	0.849651	-0.562571	0.141847	0.93751	0.858503	-0.776205	0.299109	0.879111	-0.121617	-0.139609	0.725289	0.810785	-0.422671	0.941974	0.430529	-0.21636	0.856807	0.752395	0.95873	0.710092	0.277315	0.652225	0.684442	0.794848	0.193016	0.801028	0.295888	#DIV/0!	0.787685	-0.190121	0.330343	#DIV/0!	0.0673206	#DIV/0!	0.330343
MYB153	#DIV/0!	#DIV/0!	#DIV/0!	#DIV/0!	#DIV/0!	#DIV/0!	#DIV/0!	#DIV/0!	#DIV/0!	#DIV/0!	#DIV/0!	#DIV/0!	#DIV/0!	#DIV/0!	#DIV/0!	#DIV/0!	#DIV/0!	#DIV/0!	#DIV/0!	#DIV/0!	#DIV/0!	#DIV/0!	#DIV/0!	#DIV/0!	#DIV/0!	#DIV/0!	#DIV/0!	#DIV/0!	#DIV/0!	#DIV/0!	#DIV/0!	#DIV/0!	#DIV/0!	#DIV/0!	#DIV/0!	#DIV/0!	#DIV/0!	#DIV/0!	#DIV/0!	#DIV/0!	#DIV/0!	#DIV/0!	#DIV/0!	#DIV/0!	#DIV/0!	#DIV/0!	#DIV/0!	#DIV/0!	#DIV/0!
MYB154	0.319721	0.332436	-0.199197	-0.456679	-0.823653	-0.822352	0.466005	0.298559	-0.328866	0.861474	-0.82805	#DIV/0!	-0.655588	0.00345535	-0.0385492	0.370864	0.555754	-0.301808	-0.0961854	0.370111	0.330486	0.0927161	-0.187675	-0.0973049	-0.764484	-0.55409	0.349158	-0.36167	-0.371936	0.0938445	-0.588201	-0.56011	-0.18404	0.29598	0.200901	0.176481	0.200512	-0.0394246	0.395522	-0.42279	0.340842	#DIV/0!	-0.308534	0.0345994	0.277444	#DIV/0!	-0.863545	#DIV/0!	0.277444
MYB155	-0.786859	-0.757113	0.914563	0.837571	0.143951	0.611246	0.450344	-0.0412162	0.385961	-0.10349	0.484369	#DIV/0!	0.771269	0.879233	0.877954	-0.652805	0.454021	0.813935	0.902841	-0.885149	0.576363	0.714897	-0.209494	-0.144724	0.649165	0.620216	-0.563822	0.94291	0.687975	-0.165475	0.668892	0.519287	0.781061	0.830877	0.553051	0.822082	0.656148	0.652418	0.325699	0.920053	0.575757	#DIV/0!	0.512369	-0.0837126	0.596901	#DIV/0!	0.114331	#DIV/0!	0.596901
MYB156	-0.3242	-0.39767	0.413742	0.688148	0.00850535	0.494126	-0.241709	-0.541797	0.870165	-0.544933	0.561822	#DIV/0!	0.627768	0.21016	0.573038	-0.22996	-0.36461	0.884266	0.450662	-0.373005	-0.28497	0.893979	-0.208027	-0.268128	0.642906	0.899684	-0.0782599	0.602364	-0.0352708	-0.379788	0.875153	0.91965	0.910849	0.31073	-0.323353	0.201084	0.367278	0.765199	0.0159979	0.397486	-0.243878	#DIV/0!	0.997402	-0.430214	-0.160184	#DIV/0!	-0.0227925	#DIV/0!	-0.160184
MYB157	-0.128586	0.0523651	-0.249222	-0.237671	0.126218	-0.212302	0.216115	0.692908	-0.336628	0.0538229	-0.240344	#DIV/0!	-0.220963	-0.531541	-0.602151	-0.28106	0.089648	-0.704675	-0.168162	0.0329564	-0.0783859	-0.604085	0.35893	0.833036	-0.249185	-0.452613	-0.363129	-0.30071	-0.107253	0.817449	-0.402702	-0.431279	-0.483878	-0.581355	0.167743	-0.583925	-0.219616	-0.291031	-0.676637	-0.37847	-0.300004	#DIV/0!	-0.515297	0.829756	-0.463964	#DIV/0!	0.182195	#DIV/0!	-0.463964
MYB158	-0.815169	-0.694561	0.805859	0.803788	0.448018	0.768853	0.305918	0.104535	0.344101	-0.390319	0.626767	#DIV/0!	0.836055	0.681892	0.700423	-0.858628	0.233863	0.608878	0.796661	-0.952689	0.419456	0.364913	0.0731208	0.0939489	0.74543	0.555575	-0.815307	0.863962	0.849048	-0.0606924	0.634096	0.473759	0.568555	0.495262	0.50651	0.565534	0.459327	0.534485	0.0891116	0.867036	0.38379	#DIV/0!	0.351784	0.187079	0.389815	#DIV/0!	0.465343	#DIV/0!	0.389815
MYB159	#DIV/0!	#DIV/0!	#DIV/0!	#DIV/0!	#DIV/0!	#DIV/0!	#DIV/0!	#DIV/0!	#DIV/0!	#DIV/0!	#DIV/0!	#DIV/0!	#DIV/0!	#DIV/0!	#DIV/0!	#DIV/0!	#DIV/0!	#DIV/0!	#DIV/0!	#DIV/0!	#DIV/0!	#DIV/0!	#DIV/0!	#DIV/0!	#DIV/0!	#DIV/0!	#DIV/0!	#DIV/0!	#DIV/0!	#DIV/0!	#DIV/0!	#DIV/0!	#DIV/0!	#DIV/0!	#DIV/0!	#DIV/0!	#DIV/0!	#DIV/0!	#DIV/0!	#DIV/0!	#DIV/0!	#DIV/0!	#DIV/0!	#DIV/0!	#DIV/0!	#DIV/0!	#DIV/0!	#DIV/0!	#DIV/0!
MYB160	-0.274802	0.0817689	0.0391324	0.00639597	-0.190691	-0.176834	0.439749	0.749151	-0.0269261	0.0368605	-0.2705	#DIV/0!	-0.0662632	-0.124803	0.100407	-0.714813	0.280893	-0.277671	0.269179	-0.413787	0.144124	-0.132648	0.321178	0.540023	-0.170019	-0.257233	-0.782957	0.0198454	0.325022	0.341884	-0.212761	-0.251487	-0.075097	-0.0742365	0.322835	-0.0885659	0.187524	0.366806	-0.0970328	-0.131449	0.0219653	#DIV/0!	-0.203953	0.812356	-0.0975717	#DIV/0!	-0.144859	#DIV/0!	-0.0975717
MYB161	-0.388844	-0.498972	0.319007	0.620684	0.821879	0.943796	-0.512688	-0.598522	0.423539	-0.890543	0.992307	#DIV/0!	0.778396	0.12209	0.170216	-0.275605	-0.490812	0.620423	0.195016	-0.419863	-0.36068	0.282544	-0.249319	-0.120755	0.953055	0.863455	-0.204775	0.541827	0.275622	-0.181459	0.841816	0.850203	0.473199	-0.100676	-0.287836	-0.0500302	-0.168754	0.166331	-0.38	0.611522	-0.351756	#DIV/0!	0.624781	-0.35941	-0.249319	#DIV/0!	0.795749	#DIV/0!	-0.249319
MYB162	-0.305886	-0.400087	0.180323	0.393401	0.987031	0.883673	-0.480967	-0.4367	0.0497886	-0.780545	0.903282	#DIV/0!	0.614815	0.0566105	-0.0810416	-0.216845	-0.386168	0.292318	0.00983268	-0.321279	-0.268162	-0.123431	-0.196162	-0.0136184	0.815237	0.569883	-0.211193	0.347806	0.366488	-0.0267132	0.557348	0.540898	0.0968988	-0.26676	-0.163081	-0.146246	-0.387578	-0.198248	-0.451361	0.543625	-0.27676	#DIV/0!	0.227963	-0.211591	-0.196162	#DIV/0!	0.971245	#DIV/0!	-0.196162
MYB163	0.692095	0.39363	-0.573444	-0.533346	0.0802731	-0.228578	-0.585457	-0.565496	-0.297532	0.0786681	-0.086915	#DIV/0!	-0.433944	-0.378984	-0.594741	0.960724	-0.413301	-0.276502	-0.754339	0.841682	-0.401661	-0.338591	-0.209945	-0.381817	-0.265318	-0.194736	0.949905	-0.581929	-0.617315	-0.182366	-0.268416	-0.150792	-0.441749	-0.397514	-0.539272	-0.373106	-0.566989	-0.719668	-0.0738722	-0.408855	-0.296205	#DIV/0!	-0.193369	-0.612694	-0.209945	#DIV/0!	0.0496918	#DIV/0!	-0.209945
MYB164	0.55606	0.673925	-0.779864	-0.793762	0.121376	-0.426819	-0.238526	0.306968	-0.689852	0.0713496	-0.386151	#DIV/0!	-0.681015	-0.690003	-0.781562	0.245779	-0.13701	-0.89283	-0.743283	0.514702	-0.321391	-0.901935	0.103199	0.254127	-0.528866	-0.6967	0.084972	-0.811103	-0.184203	0.263013	-0.742972	-0.648239	-0.917688	-0.763253	-0.222636	-0.678977	-0.727393	-0.68348	-0.300617	-0.655546	-0.346058	#DIV/0!	-0.749564	0.356694	-0.385823	#DIV/0!	0.138663	#DIV/0!	-0.385823
MYB165	-0.469601	-0.371715	0.627855	0.241954	-0.450882	-0.204817	0.93319	0.577852	-0.128452	0.73484	-0.394101	#DIV/0!	0.0756979	0.751784	0.56487	-0.361646	0.908976	0.101024	0.667346	-0.458471	0.964836	0.239864	0.143047	0.0963383	-0.220254	-0.272981	-0.350861	0.414662	0.453901	0.158285	-0.174429	-0.371377	0.194131	0.823722	0.905832	0.807892	0.745589	0.281143	0.54417	0.373766	0.922241	#DIV/0!	-0.239354	0.331806	0.827965	#DIV/0!	-0.4356	#DIV/0!	0.827965
MYB166	#DIV/0!	#DIV/0!	#DIV/0!	#DIV/0!	#DIV/0!	#DIV/0!	#DIV/0!	#DIV/0!	#DIV/0!	#DIV/0!	#DIV/0!	#DIV/0!	#DIV/0!	#DIV/0!	#DIV/0!	#DIV/0!	#DIV/0!	#DIV/0!	#DIV/0!	#DIV/0!	#DIV/0!	#DIV/0!	#DIV/0!	#DIV/0!	#DIV/0!	#DIV/0!	#DIV/0!	#DIV/0!	#DIV/0!	#DIV/0!	#DIV/0!	#DIV/0!	#DIV/0!	#DIV/0!	#DIV/0!	#DIV/0!	#DIV/0!	#DIV/0!	#DIV/0!	#DIV/0!	#DIV/0!	#DIV/0!	#DIV/0!	#DIV/0!	#DIV/0!	#DIV/0!	#DIV/0!	#DIV/0!	#DIV/0!
MYB167	-0.467818	-0.545013	0.551348	0.808228	0.220917	0.696844	-0.221622	-0.545535	0.830407	-0.631283	0.732239	#DIV/0!	0.792057	0.350393	0.629617	-0.347111	-0.322643	0.943984	0.542751	-0.526972	-0.185717	0.843197	-0.200327	-0.253202	0.810788	0.970024	-0.200646	0.742095	0.167001	-0.368216	0.963222	0.965453	0.921808	0.357335	-0.204143	0.292968	0.366482	0.720897	-0.00285342	0.598883	-0.149478	#DIV/0!	0.969653	-0.415138	-0.0589833	#DIV/0!	0.193761	#DIV/0!	-0.0589833
MYB168	#DIV/0!	#DIV/0!	#DIV/0!	#DIV/0!	#DIV/0!	#DIV/0!	#DIV/0!	#DIV/0!	#DIV/0!	#DIV/0!	#DIV/0!	#DIV/0!	#DIV/0!	#DIV/0!	#DIV/0!	#DIV/0!	#DIV/0!	#DIV/0!	#DIV/0!	#DIV/0!	#DIV/0!	#DIV/0!	#DIV/0!	#DIV/0!	#DIV/0!	#DIV/0!	#DIV/0!	#DIV/0!	#DIV/0!	#DIV/0!	#DIV/0!	#DIV/0!	#DIV/0!	#DIV/0!	#DIV/0!	#DIV/0!	#DIV/0!	#DIV/0!	#DIV/0!	#DIV/0!	#DIV/0!	#DIV/0!	#DIV/0!	#DIV/0!	#DIV/0!	#DIV/0!	#DIV/0!	#DIV/0!	#DIV/0!
MYB169	-0.559607	-0.585575	0.487796	0.55326	0.904112	0.912339	-0.112846	-0.207508	0.000145948	-0.574151	0.840855	#DIV/0!	0.728785	0.420881	0.217357	-0.47683	-0.0133231	0.38837	0.335254	-0.622472	0.139339	-0.0248428	-0.159715	0.00852628	0.825698	0.52099	-0.474845	0.589101	0.690837	-0.00791928	0.547637	0.443397	0.201435	0.0876854	0.234213	0.224345	-0.0979247	-0.0440403	-0.214113	0.79591	0.121351	#DIV/0!	0.152174	-0.0634665	0.174827	#DIV/0!	0.892668	#DIV/0!	0.174827
MYB170	0.258326	0.554905	-0.3739	-0.493473	-0.312897	-0.461577	0.236577	0.434181	-0.51001	0.269178	-0.493208	#DIV/0!	-0.553524	-0.175009	-0.0235043	-0.242871	0.416683	-0.395142	-0.15368	-0.0461738	0.0731766	-0.209267	-0.312897	-0.0131725	-0.46656	-0.460653	-0.381448	-0.379293	0.221605	-0.0268881	-0.549291	-0.464303	-0.386226	-0.0539665	0.10174	-0.0590152	-0.237248	0.0545741	0.254872	-0.30037	0.0990806	#DIV/0!	-0.390847	0.349133	0.0718818	#DIV/0!	-0.364539	#DIV/0!	0.0718818
MYB171	#DIV/0!	#DIV/0!	#DIV/0!	#DIV/0!	#DIV/0!	#DIV/0!	#DIV/0!	#DIV/0!	#DIV/0!	#DIV/0!	#DIV/0!	#DIV/0!	#DIV/0!	#DIV/0!	#DIV/0!	#DIV/0!	#DIV/0!	#DIV/0!	#DIV/0!	#DIV/0!	#DIV/0!	#DIV/0!	#DIV/0!	#DIV/0!	#DIV/0!	#DIV/0!	#DIV/0!	#DIV/0!	#DIV/0!	#DIV/0!	#DIV/0!	#DIV/0!	#DIV/0!	#DIV/0!	#DIV/0!	#DIV/0!	#DIV/0!	#DIV/0!	#DIV/0!	#DIV/0!	#DIV/0!	#DIV/0!	#DIV/0!	#DIV/0!	#DIV/0!	#DIV/0!	#DIV/0!	#DIV/0!	#DIV/0!
MYB172	-0.424041	-0.398328	0.202894	0.0372418	0.145471	-0.0864696	0.532945	0.706334	-0.321081	0.357971	-0.191469	#DIV/0!	0.0310919	-0.0489818	-0.416331	-0.19444	0.381461	-0.534212	0.13644	-0.0745056	0.411021	-0.500635	0.50176	0.828115	-0.157909	-0.435206	-0.217416	0.0254287	-0.00292584	0.925359	-0.300738	-0.47464	-0.32649	-0.164731	0.591387	-0.147711	0.157115	-0.388191	-0.531982	-0.0274035	0.167353	#DIV/0!	-0.569502	0.733917	-0.020031	#DIV/0!	0.223289	#DIV/0!	-0.020031
MYB173	-0.314249	-0.389058	0.390244	0.679497	0.0257222	0.497906	-0.26871	-0.547701	0.873692	-0.569697	0.571899	#DIV/0!	0.624407	0.172611	0.540615	-0.222661	-0.396527	0.868448	0.426837	-0.356207	-0.320681	0.876579	-0.201424	-0.25018	0.647375	0.902875	-0.0715334	0.584943	-0.0579066	-0.364228	0.876971	0.926967	0.89874	0.270349	-0.351404	0.160004	0.341464	0.751528	-0.0212635	0.376882	-0.284184	#DIV/0!	0.999074	-0.42386	-0.201424	#DIV/0!	-0.00433718	#DIV/0!	-0.201424
MYB174	#DIV/0!	#DIV/0!	#DIV/0!	#DIV/0!	#DIV/0!	#DIV/0!	#DIV/0!	#DIV/0!	#DIV/0!	#DIV/0!	#DIV/0!	#DIV/0!	#DIV/0!	#DIV/0!	#DIV/0!	#DIV/0!	#DIV/0!	#DIV/0!	#DIV/0!	#DIV/0!	#DIV/0!	#DIV/0!	#DIV/0!	#DIV/0!	#DIV/0!	#DIV/0!	#DIV/0!	#DIV/0!	#DIV/0!	#DIV/0!	#DIV/0!	#DIV/0!	#DIV/0!	#DIV/0!	#DIV/0!	#DIV/0!	#DIV/0!	#DIV/0!	#DIV/0!	#DIV/0!	#DIV/0!	#DIV/0!	#DIV/0!	#DIV/0!	#DIV/0!	#DIV/0!	#DIV/0!	#DIV/0!	#DIV/0!
MYB175	0.74857	0.473903	-0.59671	-0.59876	-0.166667	-0.427324	-0.469528	-0.472082	-0.27166	0.250328	-0.289125	#DIV/0!	-0.558078	-0.382126	-0.546298	0.995689	-0.328102	-0.311786	-0.731498	0.898709	-0.343082	-0.268793	-0.166667	-0.384344	-0.440525	-0.299008	0.989649	-0.639206	-0.704731	-0.188353	-0.369796	-0.247314	-0.425108	-0.31557	-0.50675	-0.326033	-0.450109	-0.632053	0.0390706	-0.525389	-0.235145	#DIV/0!	-0.208187	-0.570148	-0.166667	#DIV/0!	-0.194174	#DIV/0!	-0.166667
bZIP1	-0.200066	0.0589561	0.343641	0.145688	-0.454955	-0.140951	0.533174	0.378052	0.0913501	0.27147	-0.275617	#DIV/0!	0.0227121	0.532934	0.744409	-0.549353	0.510608	0.242008	0.524045	-0.522623	0.52285	0.330016	0.0641165	-0.184392	-0.132365	-0.0876433	-0.575179	0.286632	0.597481	-0.357472	-0.0637383	-0.129447	0.252833	0.636747	0.462673	0.645821	0.520223	0.613774	0.726238	0.235943	0.600614	#DIV/0!	0.0253338	0.225383	0.598136	#DIV/0!	-0.451651	#DIV/0!	0.598136
bZIP2	#DIV/0!	#DIV/0!	#DIV/0!	#DIV/0!	#DIV/0!	#DIV/0!	#DIV/0!	#DIV/0!	#DIV/0!	#DIV/0!	#DIV/0!	#DIV/0!	#DIV/0!	#DIV/0!	#DIV/0!	#DIV/0!	#DIV/0!	#DIV/0!	#DIV/0!	#DIV/0!	#DIV/0!	#DIV/0!	#DIV/0!	#DIV/0!	#DIV/0!	#DIV/0!	#DIV/0!	#DIV/0!	#DIV/0!	#DIV/0!	#DIV/0!	#DIV/0!	#DIV/0!	#DIV/0!	#DIV/0!	#DIV/0!	#DIV/0!	#DIV/0!	#DIV/0!	#DIV/0!	#DIV/0!	#DIV/0!	#DIV/0!	#DIV/0!	#DIV/0!	#DIV/0!	#DIV/0!	#DIV/0!	#DIV/0!
bZIP3	0.339155	0.639805	-0.3758	-0.390248	-0.399405	-0.40033	0.03437	0.265425	-0.136356	0.0446398	-0.406008	#DIV/0!	-0.445171	-0.199235	0.160176	-0.255195	0.086375	-0.195275	-0.127784	-0.0386108	-0.120456	-0.0476547	-0.0935925	-0.152184	-0.382859	-0.285335	-0.356075	-0.333131	0.188759	-0.330688	-0.360824	-0.248625	-0.193149	-0.0545515	-0.124386	-0.0567871	-0.128905	0.305179	0.386796	-0.346884	-0.0313092	#DIV/0!	-0.12461	0.223613	-0.0132223	#DIV/0!	-0.41914	#DIV/0!	-0.0132223
bZIP4	-0.515346	-0.616289	0.491507	0.793982	0.626436	0.91209	-0.380108	-0.527683	0.694103	-0.842437	0.943389	#DIV/0!	0.890449	0.218172	0.35707	-0.36739	-0.490495	0.760587	0.399101	-0.507586	-0.283869	0.488645	-0.0474203	-0.0582499	0.957166	0.937404	-0.249569	0.692139	0.23897	-0.184999	0.957119	0.932208	0.697023	0.0575741	-0.219394	0.0696665	0.127393	0.415652	-0.308697	0.632265	-0.291824	#DIV/0!	0.785378	-0.298296	-0.211254	#DIV/0!	0.628058	#DIV/0!	-0.211254
bZIP5	-0.072139	0.152279	0.0430836	0.109286	0.355168	0.411243	-0.169141	-0.0785448	-0.0340775	-0.490677	0.364758	#DIV/0!	0.209773	0.195145	0.404149	-0.551812	-0.0328458	0.249697	0.136078	-0.509563	-0.0578332	0.0206414	-0.245947	-0.29037	0.362973	0.248433	-0.629435	0.186527	0.724923	-0.490418	0.189129	0.226518	0.0562503	0.0633984	-0.0258322	0.177192	-0.197934	0.2939	0.285879	0.349411	0.0573179	#DIV/0!	0.116716	-0.00662845	0.154084	#DIV/0!	0.323004	#DIV/0!	0.154084
bZIP6	#DIV/0!	#DIV/0!	#DIV/0!	#DIV/0!	#DIV/0!	#DIV/0!	#DIV/0!	#DIV/0!	#DIV/0!	#DIV/0!	#DIV/0!	#DIV/0!	#DIV/0!	#DIV/0!	#DIV/0!	#DIV/0!	#DIV/0!	#DIV/0!	#DIV/0!	#DIV/0!	#DIV/0!	#DIV/0!	#DIV/0!	#DIV/0!	#DIV/0!	#DIV/0!	#DIV/0!	#DIV/0!	#DIV/0!	#DIV/0!	#DIV/0!	#DIV/0!	#DIV/0!	#DIV/0!	#DIV/0!	#DIV/0!	#DIV/0!	#DIV/0!	#DIV/0!	#DIV/0!	#DIV/0!	#DIV/0!	#DIV/0!	#DIV/0!	#DIV/0!	#DIV/0!	#DIV/0!	#DIV/0!	#DIV/0!
bZIP7	-0.2336	-0.215952	0.0302392	0.1959	0.84163	0.622905	-0.352894	-0.0268343	-0.0107977	-0.653898	0.605042	#DIV/0!	0.41641	-0.155289	-0.267319	-0.298657	-0.423564	-0.102224	-0.086412	-0.214262	-0.243619	-0.481946	0.315717	0.321389	0.510897	0.186142	-0.333861	0.115699	0.330442	0.18178	0.239232	0.188228	-0.191202	-0.488859	-0.0671183	-0.337203	-0.350543	-0.287077	-0.525201	0.230847	-0.306775	#DIV/0!	-0.10261	0.218134	-0.298833	#DIV/0!	0.901111	#DIV/0!	-0.298833
bZIP8	-0.696396	-0.430268	0.497695	0.334418	-0.019074	0.0550181	0.769961	0.868279	-0.0501469	0.207798	-0.121843	#DIV/0!	0.257187	0.273252	0.220811	-0.826306	0.585689	-0.154867	0.608929	-0.658087	0.579862	-0.0888962	0.428545	0.709547	0.0273918	-0.194094	-0.852927	0.388534	0.515977	0.610789	-0.0691796	-0.252748	0.0649224	0.223082	0.771708	0.22973	0.48584	0.289618	-0.15103	0.260453	0.382998	#DIV/0!	-0.268004	0.890529	0.216251	#DIV/0!	0.0453793	#DIV/0!	0.216251
bZIP9	0.35216	0.470687	-0.529906	-0.684011	-0.267582	-0.692338	0.217135	0.680427	-0.556319	0.491569	-0.715708	#DIV/0!	-0.689757	-0.538657	-0.686624	0.204233	0.130019	-0.967878	-0.474364	0.494776	0.0326769	-0.812703	0.50464	0.544327	-0.772435	-0.906418	0.0900381	-0.703482	-0.307548	0.555048	-0.857276	-0.866551	-0.811788	-0.517811	0.131354	-0.491078	-0.245684	-0.555528	-0.243239	-0.722487	-0.0781685	#DIV/0!	-0.845012	0.645517	-0.216351	#DIV/0!	-0.195121	#DIV/0!	-0.216351
bZIP10	-0.577757	-0.47893	0.627201	0.272841	-0.298574	-0.154976	0.940902	0.75773	-0.112638	0.664002	-0.356335	#DIV/0!	0.144907	0.594098	0.338518	-0.421207	0.791631	-0.0970819	0.633474	-0.431921	0.920689	-0.00271434	0.472101	0.437902	-0.200654	-0.360579	-0.410585	0.385877	0.391309	0.45988	-0.204194	-0.445999	0.0718592	0.588906	0.953602	0.594951	0.72859	0.136031	0.233132	0.296102	0.791337	#DIV/0!	-0.376164	0.594045	0.641247	#DIV/0!	-0.231462	#DIV/0!	0.641247
bZIP11	-0.478491	-0.451759	0.229955	0.346187	0.193927	0.23762	0.179913	0.128383	0.0833453	-0.152684	0.252112	#DIV/0!	0.28987	-0.0923529	-0.0880967	-0.342556	0.176859	0.127402	0.272899	-0.322183	-0.0484968	0.257526	-0.309884	0.427168	0.326263	0.325527	-0.301593	0.308899	-0.0707815	0.554122	0.309773	0.300781	0.292085	-0.0542576	0.102769	-0.166344	0.0529452	0.184029	-0.57092	0.202415	-0.228648	#DIV/0!	0.256398	0.249467	-0.309884	#DIV/0!	0.149846	#DIV/0!	-0.309884
bZIP12	-0.349778	-0.089966	0.121168	0.203001	0.513778	0.449856	0.0101096	0.294284	-0.0602907	-0.496468	0.371228	#DIV/0!	0.313442	0.0128412	0.115342	-0.746271	-0.00766315	-0.0236115	0.201185	-0.578566	-0.0204443	-0.236641	0.102313	0.287116	0.383229	0.126542	-0.823582	0.217997	0.657816	0.0825591	0.142991	0.105998	-0.0581859	-0.186711	0.165432	-0.0788111	-0.150695	0.162001	-0.200499	0.288512	-0.0714612	#DIV/0!	-0.0723293	0.467696	-0.0850391	#DIV/0!	0.536434	#DIV/0!	-0.0850391
bZIP13	#DIV/0!	#DIV/0!	#DIV/0!	#DIV/0!	#DIV/0!	#DIV/0!	#DIV/0!	#DIV/0!	#DIV/0!	#DIV/0!	#DIV/0!	#DIV/0!	#DIV/0!	#DIV/0!	#DIV/0!	#DIV/0!	#DIV/0!	#DIV/0!	#DIV/0!	#DIV/0!	#DIV/0!	#DIV/0!	#DIV/0!	#DIV/0!	#DIV/0!	#DIV/0!	#DIV/0!	#DIV/0!	#DIV/0!	#DIV/0!	#DIV/0!	#DIV/0!	#DIV/0!	#DIV/0!	#DIV/0!	#DIV/0!	#DIV/0!	#DIV/0!	#DIV/0!	#DIV/0!	#DIV/0!	#DIV/0!	#DIV/0!	#DIV/0!	#DIV/0!	#DIV/0!	#DIV/0!	#DIV/0!	#DIV/0!
bZIP14	-0.698768	-0.570146	0.797122	0.473566	-0.125704	0.140242	0.874775	0.557141	-0.0397584	0.444106	-0.0753464	#DIV/0!	0.372023	0.842238	0.651971	-0.626803	0.82644	0.233711	0.810119	-0.724191	0.953026	0.224165	0.194958	0.178118	0.0985134	-0.0655612	-0.613996	0.635115	0.713873	0.171193	0.0538266	-0.178793	0.290688	0.793793	0.958484	0.82671	0.732399	0.344076	0.416843	0.624295	0.890464	#DIV/0!	-0.148603	0.40094	0.806408	#DIV/0!	-0.0980233	#DIV/0!	0.806408
bZIP15	-0.484938	-0.343509	0.675631	0.450732	-0.556019	-0.0789647	0.751125	0.355535	0.308944	0.426393	-0.223812	#DIV/0!	0.249948	0.735392	0.858555	-0.514437	0.653657	0.466706	0.802923	-0.60252	0.713126	0.641518	0.0759673	-0.0778443	-0.0165163	0.0938274	-0.454909	0.576381	0.442764	-0.149691	0.160968	0.0288753	0.574806	0.895198	0.636103	0.828186	0.862579	0.738302	0.637834	0.416222	0.722107	#DIV/0!	0.234488	0.171596	0.679698	#DIV/0!	-0.552342	#DIV/0!	0.679698
bZIP16	-0.488393	-0.31878	0.51589	0.55952	0.372391	0.664624	0.0692382	-0.106417	0.237156	-0.47901	0.574156	#DIV/0!	0.604072	0.56486	0.733655	-0.753197	0.146754	0.631596	0.573446	-0.838214	0.201943	0.405779	-0.266481	-0.253354	0.65636	0.561385	-0.753261	0.650644	0.855452	-0.420364	0.546478	0.498693	0.485308	0.437967	0.227036	0.510752	0.19414	0.57207	0.307984	0.737697	0.274469	#DIV/0!	0.406532	-0.0485343	0.355211	#DIV/0!	0.337367	#DIV/0!	0.355211
bZIP17	-0.342286	-0.424121	0.402924	0.707125	0.120418	0.573148	-0.306373	-0.571253	0.865987	-0.633741	0.646521	#DIV/0!	0.674551	0.172585	0.5195	-0.242637	-0.428866	0.875248	0.421993	-0.380772	-0.338794	0.842686	-0.201092	-0.235766	0.712418	0.936926	-0.0933392	0.608146	-0.0227722	-0.351811	0.913052	0.958261	0.889601	0.235863	-0.356489	0.139709	0.302831	0.717493	-0.0702009	0.41951	-0.306353	#DIV/0!	0.998534	-0.426398	-0.219495	#DIV/0!	0.0917366	#DIV/0!	-0.219495
bZIP18	-0.22172	0.0213653	0.354613	0.0329588	-0.317748	-0.148564	0.664165	0.486104	-0.262408	0.452705	-0.323646	#DIV/0!	-0.0565644	0.637941	0.627006	-0.505748	0.757309	0.06548	0.474887	-0.518236	0.741994	0.0967486	-0.0304402	-0.155882	-0.198891	-0.282101	-0.575163	0.237808	0.733543	-0.222194	-0.254863	-0.363192	0.01905	0.663205	0.683792	0.720405	0.412221	0.325067	0.732975	0.320815	0.805841	#DIV/0!	-0.279074	0.279378	0.787331	#DIV/0!	-0.3268	#DIV/0!	0.787331
bZIP19	-0.26164	0.0755689	0.10777	-0.0923139	-0.172405	-0.230445	0.610663	0.848582	-0.301368	0.289026	-0.38342	#DIV/0!	-0.145263	0.101965	0.126931	-0.646508	0.531471	-0.391312	0.276246	-0.407957	0.453547	-0.315067	0.347724	0.462041	-0.290879	-0.48214	-0.74828	-0.00150266	0.510166	0.322522	-0.414588	-0.514945	-0.263644	0.0860165	0.586554	0.133888	0.210501	0.15061	0.115004	-0.0329316	0.359512	#DIV/0!	-0.497253	0.812446	0.238468	#DIV/0!	-0.122307	#DIV/0!	0.238468
bZIP20	0.514874	0.502505	-0.751323	-0.576704	0.134546	-0.315096	-0.488522	0.0913234	-0.204936	-0.181049	-0.201631	#DIV/0!	-0.465699	-0.907322	-0.89435	0.402247	-0.601797	-0.740203	-0.760756	0.675697	-0.649104	-0.735048	0.395564	0.401244	-0.359212	-0.422699	0.33602	-0.738319	-0.58759	0.349076	-0.428451	-0.32064	-0.661444	-0.953529	-0.525873	-0.92787	-0.616378	-0.581531	-0.622434	-0.767431	-0.721342	#DIV/0!	-0.397972	0.25748	-0.767654	#DIV/0!	0.196173	#DIV/0!	-0.767654
bZIP21	0.256048	0.518877	-0.290306	-0.239109	0.0385218	0.00849937	-0.200708	0.0137323	-0.144834	-0.296258	0.00128772	#DIV/0!	-0.183017	-0.0794644	0.218463	-0.33941	-0.0665951	-0.0167239	-0.124093	-0.199578	-0.193209	-0.0961743	-0.218763	-0.302334	-0.020801	-0.0366715	-0.448079	-0.174206	0.454387	-0.502316	-0.125995	-0.0198596	-0.160468	-0.0935092	-0.187146	-0.0160641	-0.308716	0.223237	0.347281	-0.0532085	-0.0600235	#DIV/0!	-0.035675	0.0410744	0.0224	#DIV/0!	0.00602329	#DIV/0!	0.0224
bZIP22	-0.807841	-0.815185	0.937149	0.754544	0.212915	0.561677	0.574029	0.098743	0.169313	0.0819192	0.397683	#DIV/0!	0.713198	0.934036	0.733576	-0.567397	0.589198	0.614984	0.857412	-0.813212	0.763433	0.470751	-0.0784423	-0.0301045	0.544552	0.404688	-0.499111	0.883687	0.715794	0.00922904	0.490992	0.282814	0.573746	0.81645	0.747314	0.848625	0.642801	0.3851	0.290215	0.922577	0.732826	#DIV/0!	0.229917	0.0179367	0.721589	#DIV/0!	0.204053	#DIV/0!	0.721589
bZIP23	-0.65361	-0.671484	0.734642	0.881557	0.190732	0.700902	0.0618999	-0.349304	0.69995	-0.462677	0.674502	#DIV/0!	0.831805	0.569468	0.776111	-0.541174	0.00497769	0.95726	0.745596	-0.741388	0.102549	0.878633	-0.270157	-0.198607	0.803583	0.907359	-0.410463	0.882734	0.391012	-0.275926	0.91402	0.862357	0.946129	0.57202	0.0936714	0.511819	0.506429	0.781069	0.102135	0.768028	0.114218	#DIV/0!	0.868518	-0.274424	0.175692	#DIV/0!	0.152606	#DIV/0!	0.175692
bZIP24	-0.445683	-0.141506	0.280825	0.187283	0.282051	0.278659	0.382877	0.506732	-0.235508	-0.127987	0.136535	#DIV/0!	0.219986	0.281999	0.30196	-0.823122	0.431631	-0.0301397	0.392394	-0.701364	0.358492	-0.146438	-0.00667314	0.251482	0.212214	-0.0402507	-0.914296	0.295544	0.807285	0.123083	-0.0168703	-0.103612	-0.0465861	0.143761	0.501481	0.233851	0.0612948	0.226466	0.0615716	0.387008	0.305799	#DIV/0!	-0.215736	0.550542	0.262032	#DIV/0!	0.284998	#DIV/0!	0.262032
bZIP25	-0.251463	-0.226526	0.531561	0.15966	-0.166667	0.026455	0.593316	0.153939	-0.27166	0.528614	-0.138763	#DIV/0!	0.101299	0.891237	0.646407	-0.184239	0.767165	0.264905	0.48647	-0.412913	0.873413	0.192549	-0.166667	-0.384344	-0.0423014	-0.133613	-0.203181	0.383045	0.661331	-0.303613	-0.097537	-0.247314	0.116296	0.853207	0.721181	0.926972	0.450109	0.110398	0.795024	0.559377	0.974877	#DIV/0!	-0.208187	-0.11408	1	#DIV/0!	-0.194174	#DIV/0!	1
bZIP26	0.325947	0.289045	-0.0825121	-0.490168	-0.435092	-0.56472	0.429448	0.235179	-0.63334	0.858514	-0.651253	#DIV/0!	-0.548545	0.351623	0.0239137	0.406236	0.626953	-0.352923	-0.133322	0.296376	0.625584	-0.278379	-0.0593469	-0.304605	-0.65324	-0.691183	0.331746	-0.31124	0.0866405	-0.12623	-0.684281	-0.747464	-0.45647	0.399554	0.447432	0.45386	0.0827856	-0.408595	0.657138	-0.120864	0.722317	#DIV/0!	-0.654275	-0.0828926	0.713725	#DIV/0!	-0.450155	#DIV/0!	0.713725
bZIP27	-0.242415	0.0368853	0.220836	-0.106384	-0.503177	-0.456964	0.845523	0.882205	-0.298245	0.655105	-0.629183	#DIV/0!	-0.248262	0.299009	0.265373	-0.481354	0.770886	-0.334774	0.383333	-0.327339	0.704224	-0.137127	0.327471	0.351093	-0.492144	-0.588473	-0.553022	0.0274941	0.400613	0.292231	-0.507243	-0.637873	-0.173971	0.386383	0.74769	0.387994	0.465255	0.202899	0.366436	-0.0431633	0.627777	#DIV/0!	-0.510181	0.714791	0.492926	#DIV/0!	-0.460776	#DIV/0!	0.492926
bZIP28	0.401654	0.28011	-0.174431	-0.528849	-0.444778	-0.613969	0.31734	0.131226	-0.586272	0.85459	-0.653775	#DIV/0!	-0.58966	0.19344	-0.157927	0.609332	0.491468	-0.395586	-0.259139	0.48915	0.480029	-0.280907	-0.0598902	-0.258878	-0.680166	-0.669864	0.559789	-0.398103	-0.182156	-0.0263321	-0.66784	-0.706808	-0.465167	0.268301	0.300439	0.288414	0.0201173	-0.513552	0.485611	-0.244655	0.552889	#DIV/0!	-0.606506	-0.164221	0.537574	#DIV/0!	-0.460059	#DIV/0!	0.537574
bZIP29	-0.442938	-0.536882	0.469085	0.773631	0.420723	0.800569	-0.359539	-0.611035	0.751268	-0.767676	0.854191	#DIV/0!	0.811081	0.246877	0.48442	-0.322865	-0.424419	0.882751	0.429226	-0.492812	-0.302332	0.714352	-0.25167	-0.221275	0.894964	0.9981	-0.19216	0.691093	0.166357	-0.320799	0.978078	0.996218	0.825434	0.19184	-0.289068	0.152066	0.183849	0.580781	-0.15695	0.60126	-0.275219	#DIV/0!	0.930148	-0.429469	-0.175158	#DIV/0!	0.388614	#DIV/0!	-0.175158
bZIP30	-0.295963	-0.228377	0.167507	0.128843	-0.195999	-0.20127	0.374697	0.649905	0.25956	0.184711	-0.274946	#DIV/0!	0.0764259	-0.171201	-0.194136	-0.216664	-0.0483857	-0.366658	0.188746	0.00100507	0.162448	-0.278036	0.987187	0.780702	-0.220756	-0.32513	-0.180329	0.0165557	-0.179925	0.618766	-0.148124	-0.290839	-0.0708427	-0.182275	0.311837	-0.197345	0.432201	0.0299661	-0.363462	-0.264085	-0.0284336	#DIV/0!	-0.244826	0.723681	-0.195999	#DIV/0!	-0.0496576	#DIV/0!	-0.195999
bZIP31	#DIV/0!	#DIV/0!	#DIV/0!	#DIV/0!	#DIV/0!	#DIV/0!	#DIV/0!	#DIV/0!	#DIV/0!	#DIV/0!	#DIV/0!	#DIV/0!	#DIV/0!	#DIV/0!	#DIV/0!	#DIV/0!	#DIV/0!	#DIV/0!	#DIV/0!	#DIV/0!	#DIV/0!	#DIV/0!	#DIV/0!	#DIV/0!	#DIV/0!	#DIV/0!	#DIV/0!	#DIV/0!	#DIV/0!	#DIV/0!	#DIV/0!	#DIV/0!	#DIV/0!	#DIV/0!	#DIV/0!	#DIV/0!	#DIV/0!	#DIV/0!	#DIV/0!	#DIV/0!	#DIV/0!	#DIV/0!	#DIV/0!	#DIV/0!	#DIV/0!	#DIV/0!	#DIV/0!	#DIV/0!	#DIV/0!
bZIP32	-0.512584	-0.549107	0.503369	0.783402	0.491271	0.851244	-0.290741	-0.524684	0.655414	-0.782179	0.879461	#DIV/0!	0.830656	0.299854	0.525688	-0.467168	-0.316038	0.864339	0.482879	-0.620522	-0.230939	0.672714	-0.312248	-0.193628	0.930536	0.980515	-0.361058	0.730863	0.329534	-0.298235	0.955273	0.962649	0.790841	0.216132	-0.192924	0.195375	0.157029	0.594184	-0.142743	0.680461	-0.210469	#DIV/0!	0.867862	-0.340633	-0.115369	#DIV/0!	0.451002	#DIV/0!	-0.115369
bZIP33	-0.29889	-0.272806	0.514675	0.0882209	-0.333415	-0.200479	0.801505	0.433599	-0.322487	0.769399	-0.379613	#DIV/0!	-0.0206671	0.766221	0.451585	-0.138746	0.875072	0.0199389	0.479445	-0.295242	0.963952	0.0673341	0.0644415	-0.0707243	-0.262586	-0.363946	-0.152233	0.284994	0.45584	0.0479005	-0.282122	-0.469994	0.00680229	0.774676	0.857009	0.809592	0.561324	0.0151158	0.618412	0.367562	0.973345	#DIV/0!	-0.389545	0.152671	0.91619	#DIV/0!	-0.328357	#DIV/0!	0.91619
bZIP34	#DIV/0!	#DIV/0!	#DIV/0!	#DIV/0!	#DIV/0!	#DIV/0!	#DIV/0!	#DIV/0!	#DIV/0!	#DIV/0!	#DIV/0!	#DIV/0!	#DIV/0!	#DIV/0!	#DIV/0!	#DIV/0!	#DIV/0!	#DIV/0!	#DIV/0!	#DIV/0!	#DIV/0!	#DIV/0!	#DIV/0!	#DIV/0!	#DIV/0!	#DIV/0!	#DIV/0!	#DIV/0!	#DIV/0!	#DIV/0!	#DIV/0!	#DIV/0!	#DIV/0!	#DIV/0!	#DIV/0!	#DIV/0!	#DIV/0!	#DIV/0!	#DIV/0!	#DIV/0!	#DIV/0!	#DIV/0!	#DIV/0!	#DIV/0!	#DIV/0!	#DIV/0!	#DIV/0!	#DIV/0!	#DIV/0!
bZIP35	-0.186227	0.00762551	0.400758	0.114063	-0.400389	-0.114967	0.585051	0.280728	-0.101705	0.412596	-0.263442	#DIV/0!	0.000409123	0.714927	0.775253	-0.42568	0.693249	0.281336	0.520297	-0.509469	0.689734	0.332798	-0.155857	-0.354654	-0.128557	-0.111044	-0.460343	0.316268	0.673275	-0.414964	-0.105948	-0.187644	0.209044	0.792172	0.572771	0.820021	0.481961	0.466651	0.857607	0.377158	0.800503	#DIV/0!	-0.057908	0.053311	0.821172	#DIV/0!	-0.429541	#DIV/0!	0.821172
bZIP36	-0.114922	-0.23985	0.459466	0.234792	-0.399108	-0.0533038	0.367001	-0.234057	0.0827624	0.471692	-0.107317	#DIV/0!	0.102152	0.730007	0.634696	0.147583	0.510066	0.532319	0.417079	-0.163966	0.559617	0.619278	-0.382862	-0.56102	-0.00665889	0.164079	0.218486	0.379532	0.154974	-0.406681	0.1516	0.0914733	0.443014	0.861075	0.335197	0.809189	0.506571	0.288761	0.712568	0.418391	0.678373	#DIV/0!	0.245282	-0.492954	0.736891	#DIV/0!	-0.462526	#DIV/0!	0.736891
bZIP37	-0.422518	-0.519493	0.407938	0.738906	0.453817	0.790879	-0.400886	-0.609427	0.72546	-0.797076	0.859471	#DIV/0!	0.783199	0.15327	0.389232	-0.299738	-0.463183	0.827422	0.369146	-0.448453	-0.373173	0.670403	-0.271149	-0.166996	0.889238	0.989618	-0.173116	0.640916	0.101877	-0.252106	0.962258	0.994405	0.784022	0.0984054	-0.339833	0.0510982	0.113848	0.532522	-0.258376	0.547888	-0.363844	#DIV/0!	0.916089	-0.404914	-0.271149	#DIV/0!	0.41923	#DIV/0!	-0.271149
bZIP38	-0.53455	-0.297739	0.559146	0.256493	-0.477216	-0.228587	0.946931	0.792311	-0.0176039	0.577323	-0.419424	#DIV/0!	0.078713	0.548587	0.537195	-0.635587	0.816599	0.00871465	0.701925	-0.575064	0.819048	0.198429	0.305596	0.339267	-0.224098	-0.282014	-0.641505	0.385676	0.483828	0.27829	-0.174876	-0.352639	0.197404	0.643864	0.854803	0.611787	0.744704	0.46447	0.380633	0.245147	0.723919	#DIV/0!	-0.209351	0.634954	0.591821	#DIV/0!	-0.437755	#DIV/0!	0.591821
bZIP39	-0.251463	-0.226526	0.531561	0.15966	-0.166667	0.026455	0.593316	0.153939	-0.27166	0.528614	-0.138763	#DIV/0!	0.101299	0.891237	0.646407	-0.184239	0.767165	0.264905	0.48647	-0.412913	0.873413	0.192549	-0.166667	-0.384344	-0.0423014	-0.133613	-0.203181	0.383045	0.661331	-0.303613	-0.097537	-0.247314	0.116296	0.853207	0.721181	0.926972	0.450109	0.110398	0.795024	0.559377	0.974877	#DIV/0!	-0.208187	-0.11408	1	#DIV/0!	-0.194174	#DIV/0!	1
bZIP40	-0.272383	-0.168115	0.316016	0.336606	-0.746837	-0.302454	0.440976	0.271415	0.634463	0.234765	-0.315582	#DIV/0!	0.092075	0.100562	0.466906	-0.288671	0.165959	0.327002	0.515388	-0.222157	0.123822	0.701524	0.212707	0.182857	-0.137974	0.166393	-0.180605	0.29355	-0.230049	0.0744627	0.210573	0.194628	0.62157	0.412552	0.114376	0.223428	0.730477	0.80628	0.157343	-0.0975733	0.0547506	#DIV/0!	0.484507	0.225035	-0.0245067	#DIV/0!	-0.725184	#DIV/0!	-0.0245067
bZIP41	-0.470094	-0.416907	0.557737	0.745032	0.0241179	0.550439	-0.0304306	-0.338111	0.767683	-0.504645	0.546074	#DIV/0!	0.680737	0.427013	0.800479	-0.541509	-0.119244	0.909446	0.645379	-0.661503	-0.0478772	0.880408	-0.213711	-0.269817	0.668693	0.844229	-0.427676	0.730321	0.340993	-0.43888	0.830065	0.832056	0.908073	0.491338	-0.0688622	0.423338	0.463249	0.89688	0.211593	0.573263	0.00499113	#DIV/0!	0.896404	-0.258316	0.0824027	#DIV/0!	-0.00781957	#DIV/0!	0.0824027
bZIP42	-0.680209	-0.645131	0.865777	0.722819	0.15746	0.575238	0.44148	-0.0461775	0.24549	-0.0357256	0.428652	#DIV/0!	0.685247	0.95565	0.89864	-0.594076	0.498857	0.749847	0.833272	-0.843957	0.659219	0.589201	-0.198655	-0.270828	0.570985	0.497454	-0.534892	0.86643	0.802558	-0.298792	0.544209	0.387402	0.643266	0.867929	0.598946	0.908033	0.596104	0.541913	0.49824	0.925633	0.708349	#DIV/0!	0.363954	-0.134515	0.752144	#DIV/0!	0.129666	#DIV/0!	0.752144
bZIP43	0.00870825	0.299512	-0.204263	-0.101069	0.282116	0.173504	-0.145826	0.206801	-0.134804	-0.43771	0.147543	#DIV/0!	-0.0113545	-0.193815	0.0420833	-0.545963	-0.101715	-0.133978	-0.0555377	-0.329003	-0.218035	-0.254778	-0.0349434	0.0835221	0.128978	-0.00966225	-0.653863	-0.0838736	0.483383	-0.132137	-0.0545732	0.00437753	-0.194544	-0.292027	-0.0878453	-0.20619	-0.325814	0.154703	-0.0418816	-0.00479506	-0.19807	#DIV/0!	-0.0982747	0.341342	-0.177249	#DIV/0!	0.280795	#DIV/0!	-0.177249
bZIP44	-0.756439	-0.512899	0.602677	0.498087	0.232009	0.357485	0.588682	0.658746	0.07358	-0.0671268	0.176636	#DIV/0!	0.491115	0.405067	0.369761	-0.908912	0.415501	0.0571512	0.665886	-0.798475	0.523463	-0.0452414	0.427485	0.551688	0.303508	0.0320096	-0.925568	0.548754	0.722527	0.38304	0.158547	-0.032997	0.174539	0.254635	0.704219	0.318384	0.448762	0.339799	-0.0905009	0.481389	0.379823	#DIV/0!	-0.120635	0.72822	0.27044	#DIV/0!	0.299823	#DIV/0!	0.27044
bZIP45	-0.589181	-0.632494	0.812545	0.792233	0.0221638	0.554046	0.251048	-0.300778	0.541618	-0.148084	0.480244	#DIV/0!	0.716708	0.828753	0.915454	-0.423458	0.254884	0.93965	0.792332	-0.704004	0.407822	0.860934	-0.266131	-0.378762	0.622535	0.71676	-0.30517	0.870763	0.499215	-0.408738	0.738077	0.64235	0.871884	0.840595	0.309842	0.808316	0.637217	0.704318	0.44574	0.824403	0.47467	#DIV/0!	0.690732	-0.360419	0.545494	#DIV/0!	-0.0177177	#DIV/0!	0.545494
bZIP46	0.429981	0.696353	-0.530538	-0.492189	-0.227906	-0.382803	-0.140905	0.294871	-0.156776	-0.0741575	-0.371236	#DIV/0!	-0.473665	-0.431453	-0.132148	-0.143136	-0.176864	-0.426348	-0.338072	0.147702	-0.287004	-0.367558	0.210813	0.0325285	-0.41123	-0.403597	-0.256104	-0.501645	0.0641639	-0.195237	-0.443101	-0.338187	-0.414194	-0.376583	-0.238422	-0.332766	-0.289605	0.0535255	0.146001	-0.514985	-0.229223	#DIV/0!	-0.284683	0.329693	-0.227906	#DIV/0!	-0.199264	#DIV/0!	-0.227906
bZIP47	-0.394003	-0.414294	0.699393	0.569703	-0.257094	0.259462	0.36592	-0.207509	0.399138	0.135977	0.17284	#DIV/0!	0.450561	0.858311	0.939991	-0.284201	0.404897	0.807965	0.712034	-0.556508	0.531749	0.811399	-0.257094	-0.498773	0.3199	0.462845	-0.191417	0.693443	0.457295	-0.512304	0.475855	0.389725	0.733407	0.942288	0.368309	0.907086	0.675222	0.662999	0.708582	0.66241	0.64374	#DIV/0!	0.517889	-0.372117	0.71331	#DIV/0!	-0.299526	#DIV/0!	0.71331
bZIP48	-0.454269	-0.154332	0.356567	0.0809449	-0.171773	-0.131106	0.800982	0.813198	-0.331071	0.413878	-0.31582	#DIV/0!	-0.00938785	0.389836	0.322593	-0.707036	0.800268	-0.192092	0.497866	-0.587044	0.697752	-0.1021	0.125035	0.371987	-0.176683	-0.362447	-0.786077	0.230806	0.639345	0.32984	-0.29865	-0.439961	-0.0852134	0.3842	0.795318	0.412186	0.369334	0.229376	0.226684	0.233377	0.601241	#DIV/0!	-0.415907	0.713565	0.482553	#DIV/0!	-0.155298	#DIV/0!	0.482553
bZIP49	-0.215201	-0.189165	0.40848	-0.0292712	-0.405875	-0.336942	0.80943	0.516922	-0.374991	0.851545	-0.508356	#DIV/0!	-0.144159	0.644187	0.314743	-0.0535671	0.851432	-0.136848	0.378237	-0.163755	0.932183	-0.0497904	0.168758	0.0187969	-0.404177	-0.50508	-0.0764066	0.150324	0.334061	0.141151	-0.414111	-0.597226	-0.113123	0.670005	0.835683	0.699197	0.527336	-0.0782093	0.559322	0.210402	0.922473	#DIV/0!	-0.501498	0.232925	0.842608	#DIV/0!	-0.38608	#DIV/0!	0.842608
bZIP50	-0.612118	-0.606384	0.85056	0.673376	-0.316716	0.208537	0.62228	0.0812092	0.43056	0.274273	0.0799481	#DIV/0!	0.514287	0.873351	0.894744	-0.422495	0.545044	0.700147	0.870263	-0.642532	0.696972	0.765076	-0.0111554	-0.171087	0.270579	0.363147	-0.31457	0.780759	0.434134	-0.184161	0.437506	0.281521	0.748867	0.960862	0.597965	0.903337	0.875972	0.684074	0.54691	0.657573	0.711543	#DIV/0!	0.421948	-0.0737435	0.703094	#DIV/0!	-0.322842	#DIV/0!	0.703094
bZIP51	0.559593	0.353213	-0.273515	-0.154009	-0.112214	0.010359	-0.611323	-0.87306	0.18444	-0.180515	0.147799	#DIV/0!	-0.128054	0.0190472	0.169217	0.614747	-0.410432	0.431737	-0.331786	0.391547	-0.396163	0.385031	-0.534528	-0.884266	0.0631824	0.339505	0.657658	-0.152962	-0.274409	-0.830531	0.209815	0.374553	0.191494	0.11521	-0.633184	0.0967877	-0.248336	0.0336588	0.451483	-0.0427283	-0.153273	#DIV/0!	0.448469	-0.950046	0.037332	#DIV/0!	-0.194514	#DIV/0!	0.037332
bZIP52	0.619816	0.835074	-0.646888	-0.593546	-0.217514	-0.369704	-0.315995	-0.0125695	-0.262258	-0.101581	-0.312585	#DIV/0!	-0.566741	-0.392489	-0.0784886	0.0394619	-0.170296	-0.284189	-0.463474	0.23056	-0.38106	-0.228832	-0.225029	-0.33067	-0.379258	-0.289802	-0.0830909	-0.560426	0.0472151	-0.470648	-0.411022	-0.232315	-0.390011	-0.301842	-0.41519	-0.267148	-0.474774	0.0250732	0.31707	-0.466844	-0.235424	#DIV/0!	-0.173299	-0.0255298	-0.161255	#DIV/0!	-0.254549	#DIV/0!	-0.161255
MADS1	-0.251463	-0.226526	0.531561	0.15966	-0.166667	0.026455	0.593316	0.153939	-0.27166	0.528614	-0.138763	#DIV/0!	0.101299	0.891237	0.646407	-0.184239	0.767165	0.264905	0.48647	-0.412913	0.873413	0.192549	-0.166667	-0.384344	-0.0423014	-0.133613	-0.203181	0.383045	0.661331	-0.303613	-0.097537	-0.247314	0.116296	0.853207	0.721181	0.926972	0.450109	0.110398	0.795024	0.559377	0.974877	#DIV/0!	-0.208187	-0.11408	1	#DIV/0!	-0.194174	#DIV/0!	1
MADS2	-0.260052	-0.317781	0.361926	0.614671	-0.166667	0.334076	-0.179499	-0.472082	0.879442	-0.427287	0.405549	#DIV/0!	0.515346	0.164608	0.566026	-0.184239	-0.328102	0.826719	0.432477	-0.299746	-0.273969	0.916223	-0.166667	-0.251952	0.499564	0.807526	-0.031538	0.527351	-0.130536	-0.365461	0.783613	0.837708	0.895729	0.327258	-0.325767	0.191412	0.423237	0.803575	0.0665461	0.277345	-0.235145	#DIV/0!	0.972233	-0.390028	-0.166667	#DIV/0!	-0.194174	#DIV/0!	-0.166667
MADS3	#DIV/0!	#DIV/0!	#DIV/0!	#DIV/0!	#DIV/0!	#DIV/0!	#DIV/0!	#DIV/0!	#DIV/0!	#DIV/0!	#DIV/0!	#DIV/0!	#DIV/0!	#DIV/0!	#DIV/0!	#DIV/0!	#DIV/0!	#DIV/0!	#DIV/0!	#DIV/0!	#DIV/0!	#DIV/0!	#DIV/0!	#DIV/0!	#DIV/0!	#DIV/0!	#DIV/0!	#DIV/0!	#DIV/0!	#DIV/0!	#DIV/0!	#DIV/0!	#DIV/0!	#DIV/0!	#DIV/0!	#DIV/0!	#DIV/0!	#DIV/0!	#DIV/0!	#DIV/0!	#DIV/0!	#DIV/0!	#DIV/0!	#DIV/0!	#DIV/0!	#DIV/0!	#DIV/0!	#DIV/0!	#DIV/0!
MADS4	-0.390766	-0.282766	0.146328	0.0733832	-0.257466	-0.321816	0.575576	0.822145	0.0494873	0.354097	-0.393923	#DIV/0!	-0.0373326	-0.2459	-0.317121	-0.284611	0.240145	-0.481645	0.21717	-0.0431931	0.232902	-0.245162	0.701183	0.949903	-0.304018	-0.395564	-0.266384	-0.00867085	-0.252873	0.924042	-0.253029	-0.382049	-0.108333	-0.185738	0.429723	-0.265669	0.385973	0.00471952	-0.537413	-0.293971	-0.0367225	#DIV/0!	-0.321606	0.878612	-0.257466	#DIV/0!	-0.15518	#DIV/0!	-0.257466
MADS5	#DIV/0!	#DIV/0!	#DIV/0!	#DIV/0!	#DIV/0!	#DIV/0!	#DIV/0!	#DIV/0!	#DIV/0!	#DIV/0!	#DIV/0!	#DIV/0!	#DIV/0!	#DIV/0!	#DIV/0!	#DIV/0!	#DIV/0!	#DIV/0!	#DIV/0!	#DIV/0!	#DIV/0!	#DIV/0!	#DIV/0!	#DIV/0!	#DIV/0!	#DIV/0!	#DIV/0!	#DIV/0!	#DIV/0!	#DIV/0!	#DIV/0!	#DIV/0!	#DIV/0!	#DIV/0!	#DIV/0!	#DIV/0!	#DIV/0!	#DIV/0!	#DIV/0!	#DIV/0!	#DIV/0!	#DIV/0!	#DIV/0!	#DIV/0!	#DIV/0!	#DIV/0!	#DIV/0!	#DIV/0!	#DIV/0!
MADS6	#DIV/0!	#DIV/0!	#DIV/0!	#DIV/0!	#DIV/0!	#DIV/0!	#DIV/0!	#DIV/0!	#DIV/0!	#DIV/0!	#DIV/0!	#DIV/0!	#DIV/0!	#DIV/0!	#DIV/0!	#DIV/0!	#DIV/0!	#DIV/0!	#DIV/0!	#DIV/0!	#DIV/0!	#DIV/0!	#DIV/0!	#DIV/0!	#DIV/0!	#DIV/0!	#DIV/0!	#DIV/0!	#DIV/0!	#DIV/0!	#DIV/0!	#DIV/0!	#DIV/0!	#DIV/0!	#DIV/0!	#DIV/0!	#DIV/0!	#DIV/0!	#DIV/0!	#DIV/0!	#DIV/0!	#DIV/0!	#DIV/0!	#DIV/0!	#DIV/0!	#DIV/0!	#DIV/0!	#DIV/0!	#DIV/0!
MADS7	#DIV/0!	#DIV/0!	#DIV/0!	#DIV/0!	#DIV/0!	#DIV/0!	#DIV/0!	#DIV/0!	#DIV/0!	#DIV/0!	#DIV/0!	#DIV/0!	#DIV/0!	#DIV/0!	#DIV/0!	#DIV/0!	#DIV/0!	#DIV/0!	#DIV/0!	#DIV/0!	#DIV/0!	#DIV/0!	#DIV/0!	#DIV/0!	#DIV/0!	#DIV/0!	#DIV/0!	#DIV/0!	#DIV/0!	#DIV/0!	#DIV/0!	#DIV/0!	#DIV/0!	#DIV/0!	#DIV/0!	#DIV/0!	#DIV/0!	#DIV/0!	#DIV/0!	#DIV/0!	#DIV/0!	#DIV/0!	#DIV/0!	#DIV/0!	#DIV/0!	#DIV/0!	#DIV/0!	#DIV/0!	#DIV/0!
MADS8	#DIV/0!	#DIV/0!	#DIV/0!	#DIV/0!	#DIV/0!	#DIV/0!	#DIV/0!	#DIV/0!	#DIV/0!	#DIV/0!	#DIV/0!	#DIV/0!	#DIV/0!	#DIV/0!	#DIV/0!	#DIV/0!	#DIV/0!	#DIV/0!	#DIV/0!	#DIV/0!	#DIV/0!	#DIV/0!	#DIV/0!	#DIV/0!	#DIV/0!	#DIV/0!	#DIV/0!	#DIV/0!	#DIV/0!	#DIV/0!	#DIV/0!	#DIV/0!	#DIV/0!	#DIV/0!	#DIV/0!	#DIV/0!	#DIV/0!	#DIV/0!	#DIV/0!	#DIV/0!	#DIV/0!	#DIV/0!	#DIV/0!	#DIV/0!	#DIV/0!	#DIV/0!	#DIV/0!	#DIV/0!	#DIV/0!
MADS9	0.42817	0.264764	-0.486905	-0.556133	-0.298223	-0.623754	-0.0101673	0.124366	-0.368647	0.509969	-0.541846	#DIV/0!	-0.599357	-0.51935	-0.748744	0.710297	-0.0102699	-0.636416	-0.54934	0.771195	-0.136864	-0.4088	0.0926748	0.258564	-0.617979	-0.553719	0.696389	-0.616513	-0.786619	0.490669	-0.557087	-0.512142	-0.507028	-0.405047	-0.150828	-0.479434	-0.248399	-0.619688	-0.34235	-0.652967	-0.22411	#DIV/0!	-0.448252	0.0562233	-0.309312	#DIV/0!	-0.288408	#DIV/0!	-0.309312
MADS10	#DIV/0!	#DIV/0!	#DIV/0!	#DIV/0!	#DIV/0!	#DIV/0!	#DIV/0!	#DIV/0!	#DIV/0!	#DIV/0!	#DIV/0!	#DIV/0!	#DIV/0!	#DIV/0!	#DIV/0!	#DIV/0!	#DIV/0!	#DIV/0!	#DIV/0!	#DIV/0!	#DIV/0!	#DIV/0!	#DIV/0!	#DIV/0!	#DIV/0!	#DIV/0!	#DIV/0!	#DIV/0!	#DIV/0!	#DIV/0!	#DIV/0!	#DIV/0!	#DIV/0!	#DIV/0!	#DIV/0!	#DIV/0!	#DIV/0!	#DIV/0!	#DIV/0!	#DIV/0!	#DIV/0!	#DIV/0!	#DIV/0!	#DIV/0!	#DIV/0!	#DIV/0!	#DIV/0!	#DIV/0!	#DIV/0!
MADS11	#DIV/0!	#DIV/0!	#DIV/0!	#DIV/0!	#DIV/0!	#DIV/0!	#DIV/0!	#DIV/0!	#DIV/0!	#DIV/0!	#DIV/0!	#DIV/0!	#DIV/0!	#DIV/0!	#DIV/0!	#DIV/0!	#DIV/0!	#DIV/0!	#DIV/0!	#DIV/0!	#DIV/0!	#DIV/0!	#DIV/0!	#DIV/0!	#DIV/0!	#DIV/0!	#DIV/0!	#DIV/0!	#DIV/0!	#DIV/0!	#DIV/0!	#DIV/0!	#DIV/0!	#DIV/0!	#DIV/0!	#DIV/0!	#DIV/0!	#DIV/0!	#DIV/0!	#DIV/0!	#DIV/0!	#DIV/0!	#DIV/0!	#DIV/0!	#DIV/0!	#DIV/0!	#DIV/0!	#DIV/0!	#DIV/0!
MADS12	0.979543	0.844271	-0.869407	-0.846617	-0.242833	-0.571884	-0.575271	-0.406134	-0.395809	0.17582	-0.421255	#DIV/0!	-0.792086	-0.556758	-0.558489	0.90917	-0.378679	-0.454272	-0.90059	0.927566	-0.49826	-0.391632	-0.242833	-0.480233	-0.593522	-0.435655	0.838306	-0.868192	-0.608912	-0.374011	-0.556683	-0.360337	-0.604907	-0.459785	-0.653458	-0.448022	-0.655809	-0.580424	0.167899	-0.716647	-0.335943	#DIV/0!	-0.303329	-0.495752	-0.242833	#DIV/0!	-0.282912	#DIV/0!	-0.242833
MADS13	-0.199725	0.015924	0.31021	-0.077257	-0.441035	-0.337686	0.806866	0.612362	-0.408029	0.691591	-0.513341	#DIV/0!	-0.206334	0.581609	0.474485	-0.382619	0.913852	-0.0998471	0.423989	-0.390244	0.832435	0.0297064	-0.04883	-0.0385182	-0.380979	-0.455255	-0.455696	0.136453	0.571806	-0.00824955	-0.423063	-0.542368	-0.0871897	0.653456	0.775809	0.677129	0.426606	0.191187	0.658962	0.205041	0.850234	#DIV/0!	-0.428976	0.360346	0.788166	#DIV/0!	-0.454593	#DIV/0!	0.788166
MADS14	#DIV/0!	#DIV/0!	#DIV/0!	#DIV/0!	#DIV/0!	#DIV/0!	#DIV/0!	#DIV/0!	#DIV/0!	#DIV/0!	#DIV/0!	#DIV/0!	#DIV/0!	#DIV/0!	#DIV/0!	#DIV/0!	#DIV/0!	#DIV/0!	#DIV/0!	#DIV/0!	#DIV/0!	#DIV/0!	#DIV/0!	#DIV/0!	#DIV/0!	#DIV/0!	#DIV/0!	#DIV/0!	#DIV/0!	#DIV/0!	#DIV/0!	#DIV/0!	#DIV/0!	#DIV/0!	#DIV/0!	#DIV/0!	#DIV/0!	#DIV/0!	#DIV/0!	#DIV/0!	#DIV/0!	#DIV/0!	#DIV/0!	#DIV/0!	#DIV/0!	#DIV/0!	#DIV/0!	#DIV/0!	#DIV/0!
MADS15	#DIV/0!	#DIV/0!	#DIV/0!	#DIV/0!	#DIV/0!	#DIV/0!	#DIV/0!	#DIV/0!	#DIV/0!	#DIV/0!	#DIV/0!	#DIV/0!	#DIV/0!	#DIV/0!	#DIV/0!	#DIV/0!	#DIV/0!	#DIV/0!	#DIV/0!	#DIV/0!	#DIV/0!	#DIV/0!	#DIV/0!	#DIV/0!	#DIV/0!	#DIV/0!	#DIV/0!	#DIV/0!	#DIV/0!	#DIV/0!	#DIV/0!	#DIV/0!	#DIV/0!	#DIV/0!	#DIV/0!	#DIV/0!	#DIV/0!	#DIV/0!	#DIV/0!	#DIV/0!	#DIV/0!	#DIV/0!	#DIV/0!	#DIV/0!	#DIV/0!	#DIV/0!	#DIV/0!	#DIV/0!	#DIV/0!
MADS16	#DIV/0!	#DIV/0!	#DIV/0!	#DIV/0!	#DIV/0!	#DIV/0!	#DIV/0!	#DIV/0!	#DIV/0!	#DIV/0!	#DIV/0!	#DIV/0!	#DIV/0!	#DIV/0!	#DIV/0!	#DIV/0!	#DIV/0!	#DIV/0!	#DIV/0!	#DIV/0!	#DIV/0!	#DIV/0!	#DIV/0!	#DIV/0!	#DIV/0!	#DIV/0!	#DIV/0!	#DIV/0!	#DIV/0!	#DIV/0!	#DIV/0!	#DIV/0!	#DIV/0!	#DIV/0!	#DIV/0!	#DIV/0!	#DIV/0!	#DIV/0!	#DIV/0!	#DIV/0!	#DIV/0!	#DIV/0!	#DIV/0!	#DIV/0!	#DIV/0!	#DIV/0!	#DIV/0!	#DIV/0!	#DIV/0!
MADS17	-0.227246	0.0255715	-0.055863	0.0837015	0.508	0.381814	-0.108531	0.208924	-0.131926	-0.535506	0.352281	#DIV/0!	0.189898	-0.172991	-0.0305852	-0.646226	-0.059688	-0.077897	0.0484441	-0.460166	-0.199451	-0.229248	-0.112982	0.260089	0.343888	0.142004	-0.734183	0.0849766	0.499961	0.112232	0.108277	0.135425	-0.109043	-0.325549	-0.0071508	-0.252312	-0.330527	0.111128	-0.314456	0.165569	-0.253792	#DIV/0!	-0.0382039	0.401879	-0.25944	#DIV/0!	0.498059	#DIV/0!	-0.25944
MADS18	#DIV/0!	#DIV/0!	#DIV/0!	#DIV/0!	#DIV/0!	#DIV/0!	#DIV/0!	#DIV/0!	#DIV/0!	#DIV/0!	#DIV/0!	#DIV/0!	#DIV/0!	#DIV/0!	#DIV/0!	#DIV/0!	#DIV/0!	#DIV/0!	#DIV/0!	#DIV/0!	#DIV/0!	#DIV/0!	#DIV/0!	#DIV/0!	#DIV/0!	#DIV/0!	#DIV/0!	#DIV/0!	#DIV/0!	#DIV/0!	#DIV/0!	#DIV/0!	#DIV/0!	#DIV/0!	#DIV/0!	#DIV/0!	#DIV/0!	#DIV/0!	#DIV/0!	#DIV/0!	#DIV/0!	#DIV/0!	#DIV/0!	#DIV/0!	#DIV/0!	#DIV/0!	#DIV/0!	#DIV/0!	#DIV/0!
MADS19	#DIV/0!	#DIV/0!	#DIV/0!	#DIV/0!	#DIV/0!	#DIV/0!	#DIV/0!	#DIV/0!	#DIV/0!	#DIV/0!	#DIV/0!	#DIV/0!	#DIV/0!	#DIV/0!	#DIV/0!	#DIV/0!	#DIV/0!	#DIV/0!	#DIV/0!	#DIV/0!	#DIV/0!	#DIV/0!	#DIV/0!	#DIV/0!	#DIV/0!	#DIV/0!	#DIV/0!	#DIV/0!	#DIV/0!	#DIV/0!	#DIV/0!	#DIV/0!	#DIV/0!	#DIV/0!	#DIV/0!	#DIV/0!	#DIV/0!	#DIV/0!	#DIV/0!	#DIV/0!	#DIV/0!	#DIV/0!	#DIV/0!	#DIV/0!	#DIV/0!	#DIV/0!	#DIV/0!	#DIV/0!	#DIV/0!
MADS20	#DIV/0!	#DIV/0!	#DIV/0!	#DIV/0!	#DIV/0!	#DIV/0!	#DIV/0!	#DIV/0!	#DIV/0!	#DIV/0!	#DIV/0!	#DIV/0!	#DIV/0!	#DIV/0!	#DIV/0!	#DIV/0!	#DIV/0!	#DIV/0!	#DIV/0!	#DIV/0!	#DIV/0!	#DIV/0!	#DIV/0!	#DIV/0!	#DIV/0!	#DIV/0!	#DIV/0!	#DIV/0!	#DIV/0!	#DIV/0!	#DIV/0!	#DIV/0!	#DIV/0!	#DIV/0!	#DIV/0!	#DIV/0!	#DIV/0!	#DIV/0!	#DIV/0!	#DIV/0!	#DIV/0!	#DIV/0!	#DIV/0!	#DIV/0!	#DIV/0!	#DIV/0!	#DIV/0!	#DIV/0!	#DIV/0!
MADS21	0.960443	0.937527	-0.930396	-0.872457	-0.346466	-0.648471	-0.514825	-0.280744	-0.386593	0.142043	-0.493531	#DIV/0!	-0.858077	-0.656863	-0.515621	0.721182	-0.3146	-0.471955	-0.858502	0.823458	-0.56469	-0.313512	-0.346466	-0.410325	-0.633661	-0.430401	0.631736	-0.890163	-0.578076	-0.338893	-0.580334	-0.346209	-0.567242	-0.490421	-0.679315	-0.516244	-0.666217	-0.396206	0.142574	-0.788115	-0.422511	#DIV/0!	-0.250109	-0.348245	-0.346466	#DIV/0!	-0.403648	#DIV/0!	-0.346466
MADS22	-0.251463	-0.226526	0.531561	0.15966	-0.166667	0.026455	0.593316	0.153939	-0.27166	0.528614	-0.138763	#DIV/0!	0.101299	0.891237	0.646407	-0.184239	0.767165	0.264905	0.48647	-0.412913	0.873413	0.192549	-0.166667	-0.384344	-0.0423014	-0.133613	-0.203181	0.383045	0.661331	-0.303613	-0.097537	-0.247314	0.116296	0.853207	0.721181	0.926972	0.450109	0.110398	0.795024	0.559377	0.974877	#DIV/0!	-0.208187	-0.11408	1	#DIV/0!	-0.194174	#DIV/0!	1
MADS23	#DIV/0!	#DIV/0!	#DIV/0!	#DIV/0!	#DIV/0!	#DIV/0!	#DIV/0!	#DIV/0!	#DIV/0!	#DIV/0!	#DIV/0!	#DIV/0!	#DIV/0!	#DIV/0!	#DIV/0!	#DIV/0!	#DIV/0!	#DIV/0!	#DIV/0!	#DIV/0!	#DIV/0!	#DIV/0!	#DIV/0!	#DIV/0!	#DIV/0!	#DIV/0!	#DIV/0!	#DIV/0!	#DIV/0!	#DIV/0!	#DIV/0!	#DIV/0!	#DIV/0!	#DIV/0!	#DIV/0!	#DIV/0!	#DIV/0!	#DIV/0!	#DIV/0!	#DIV/0!	#DIV/0!	#DIV/0!	#DIV/0!	#DIV/0!	#DIV/0!	#DIV/0!	#DIV/0!	#DIV/0!	#DIV/0!
MADS24	#DIV/0!	#DIV/0!	#DIV/0!	#DIV/0!	#DIV/0!	#DIV/0!	#DIV/0!	#DIV/0!	#DIV/0!	#DIV/0!	#DIV/0!	#DIV/0!	#DIV/0!	#DIV/0!	#DIV/0!	#DIV/0!	#DIV/0!	#DIV/0!	#DIV/0!	#DIV/0!	#DIV/0!	#DIV/0!	#DIV/0!	#DIV/0!	#DIV/0!	#DIV/0!	#DIV/0!	#DIV/0!	#DIV/0!	#DIV/0!	#DIV/0!	#DIV/0!	#DIV/0!	#DIV/0!	#DIV/0!	#DIV/0!	#DIV/0!	#DIV/0!	#DIV/0!	#DIV/0!	#DIV/0!	#DIV/0!	#DIV/0!	#DIV/0!	#DIV/0!	#DIV/0!	#DIV/0!	#DIV/0!	#DIV/0!
MADS25	-0.387385	-0.356458	0.0883941	0.12703	0.452267	0.250534	0.146988	0.237677	-0.301257	-0.110365	0.236308	#DIV/0!	0.164019	-0.146058	-0.347197	-0.277751	0.228991	-0.18824	0.0621426	-0.229259	0.021832	-0.19248	-0.251259	0.501214	0.245141	0.0587762	-0.306306	0.122009	0.0669122	0.665381	0.0522944	0.0168187	-0.106923	-0.248442	0.205122	-0.267112	-0.216736	-0.225557	-0.646013	0.174148	-0.162708	#DIV/0!	-0.146884	0.358526	-0.251259	#DIV/0!	0.420662	#DIV/0!	-0.251259
MADS26	#DIV/0!	#DIV/0!	#DIV/0!	#DIV/0!	#DIV/0!	#DIV/0!	#DIV/0!	#DIV/0!	#DIV/0!	#DIV/0!	#DIV/0!	#DIV/0!	#DIV/0!	#DIV/0!	#DIV/0!	#DIV/0!	#DIV/0!	#DIV/0!	#DIV/0!	#DIV/0!	#DIV/0!	#DIV/0!	#DIV/0!	#DIV/0!	#DIV/0!	#DIV/0!	#DIV/0!	#DIV/0!	#DIV/0!	#DIV/0!	#DIV/0!	#DIV/0!	#DIV/0!	#DIV/0!	#DIV/0!	#DIV/0!	#DIV/0!	#DIV/0!	#DIV/0!	#DIV/0!	#DIV/0!	#DIV/0!	#DIV/0!	#DIV/0!	#DIV/0!	#DIV/0!	#DIV/0!	#DIV/0!	#DIV/0!
MADS27	#DIV/0!	#DIV/0!	#DIV/0!	#DIV/0!	#DIV/0!	#DIV/0!	#DIV/0!	#DIV/0!	#DIV/0!	#DIV/0!	#DIV/0!	#DIV/0!	#DIV/0!	#DIV/0!	#DIV/0!	#DIV/0!	#DIV/0!	#DIV/0!	#DIV/0!	#DIV/0!	#DIV/0!	#DIV/0!	#DIV/0!	#DIV/0!	#DIV/0!	#DIV/0!	#DIV/0!	#DIV/0!	#DIV/0!	#DIV/0!	#DIV/0!	#DIV/0!	#DIV/0!	#DIV/0!	#DIV/0!	#DIV/0!	#DIV/0!	#DIV/0!	#DIV/0!	#DIV/0!	#DIV/0!	#DIV/0!	#DIV/0!	#DIV/0!	#DIV/0!	#DIV/0!	#DIV/0!	#DIV/0!	#DIV/0!
MADS28	#DIV/0!	#DIV/0!	#DIV/0!	#DIV/0!	#DIV/0!	#DIV/0!	#DIV/0!	#DIV/0!	#DIV/0!	#DIV/0!	#DIV/0!	#DIV/0!	#DIV/0!	#DIV/0!	#DIV/0!	#DIV/0!	#DIV/0!	#DIV/0!	#DIV/0!	#DIV/0!	#DIV/0!	#DIV/0!	#DIV/0!	#DIV/0!	#DIV/0!	#DIV/0!	#DIV/0!	#DIV/0!	#DIV/0!	#DIV/0!	#DIV/0!	#DIV/0!	#DIV/0!	#DIV/0!	#DIV/0!	#DIV/0!	#DIV/0!	#DIV/0!	#DIV/0!	#DIV/0!	#DIV/0!	#DIV/0!	#DIV/0!	#DIV/0!	#DIV/0!	#DIV/0!	#DIV/0!	#DIV/0!	#DIV/0!
MADS29	-0.336486	-0.254085	0.168265	0.117819	-0.222445	-0.245445	0.44996	0.728239	0.208206	0.242664	-0.32175	#DIV/0!	0.0459238	-0.200527	-0.238734	-0.245898	0.0350863	-0.41613	0.205095	-0.0120505	0.190148	-0.27997	0.943886	0.863627	-0.2547	-0.359656	-0.213403	0.0097752	-0.209099	0.735216	-0.185432	-0.330082	-0.0849275	-0.190956	0.359866	-0.225879	0.436651	0.0237429	-0.430274	-0.284031	-0.032084	#DIV/0!	-0.27786	0.799983	-0.222445	#DIV/0!	-0.0830136	#DIV/0!	-0.222445
MADS30	0.705152	0.462201	-0.512166	-0.6198	-0.272926	-0.525977	-0.27343	-0.278357	-0.330886	0.43782	-0.440023	#DIV/0!	-0.597011	-0.254649	-0.478076	0.945248	-0.175321	-0.40006	-0.64689	0.862101	-0.123084	-0.355548	0.0316585	-0.322833	-0.570016	-0.476587	0.928066	-0.629643	-0.600319	-0.152934	-0.504648	-0.438063	-0.494663	-0.199038	-0.295788	-0.184899	-0.300851	-0.647537	0.177168	-0.520885	-0.0200841	#DIV/0!	-0.376898	-0.431446	0.0208357	#DIV/0!	-0.271972	#DIV/0!	0.0208357
MADS31	#DIV/0!	#DIV/0!	#DIV/0!	#DIV/0!	#DIV/0!	#DIV/0!	#DIV/0!	#DIV/0!	#DIV/0!	#DIV/0!	#DIV/0!	#DIV/0!	#DIV/0!	#DIV/0!	#DIV/0!	#DIV/0!	#DIV/0!	#DIV/0!	#DIV/0!	#DIV/0!	#DIV/0!	#DIV/0!	#DIV/0!	#DIV/0!	#DIV/0!	#DIV/0!	#DIV/0!	#DIV/0!	#DIV/0!	#DIV/0!	#DIV/0!	#DIV/0!	#DIV/0!	#DIV/0!	#DIV/0!	#DIV/0!	#DIV/0!	#DIV/0!	#DIV/0!	#DIV/0!	#DIV/0!	#DIV/0!	#DIV/0!	#DIV/0!	#DIV/0!	#DIV/0!	#DIV/0!	#DIV/0!	#DIV/0!
MADS32	-0.325854	-0.372103	0.613411	0.338989	-0.410415	-0.0353789	0.601815	0.0133552	0.0631969	0.538725	-0.140827	#DIV/0!	0.178993	0.822627	0.713578	-0.0998292	0.702421	0.503322	0.606778	-0.368976	0.737125	0.616876	-0.293788	-0.366321	0.00733709	0.119679	-0.0361641	0.504551	0.311441	-0.23195	0.139004	0.0273202	0.476912	0.945431	0.566092	0.89097	0.651808	0.386506	0.676907	0.508404	0.799228	#DIV/0!	0.179618	-0.243405	0.810278	#DIV/0!	-0.460539	#DIV/0!	0.810278
MADS33	#DIV/0!	#DIV/0!	#DIV/0!	#DIV/0!	#DIV/0!	#DIV/0!	#DIV/0!	#DIV/0!	#DIV/0!	#DIV/0!	#DIV/0!	#DIV/0!	#DIV/0!	#DIV/0!	#DIV/0!	#DIV/0!	#DIV/0!	#DIV/0!	#DIV/0!	#DIV/0!	#DIV/0!	#DIV/0!	#DIV/0!	#DIV/0!	#DIV/0!	#DIV/0!	#DIV/0!	#DIV/0!	#DIV/0!	#DIV/0!	#DIV/0!	#DIV/0!	#DIV/0!	#DIV/0!	#DIV/0!	#DIV/0!	#DIV/0!	#DIV/0!	#DIV/0!	#DIV/0!	#DIV/0!	#DIV/0!	#DIV/0!	#DIV/0!	#DIV/0!	#DIV/0!	#DIV/0!	#DIV/0!	#DIV/0!
MADS34	-0.260052	-0.317781	0.361926	0.614671	-0.166667	0.334076	-0.179499	-0.472082	0.879442	-0.427287	0.405549	#DIV/0!	0.515346	0.164608	0.566026	-0.184239	-0.328102	0.826719	0.432477	-0.299746	-0.273969	0.916223	-0.166667	-0.251952	0.499564	0.807526	-0.031538	0.527351	-0.130536	-0.365461	0.783613	0.837708	0.895729	0.327258	-0.325767	0.191412	0.423237	0.803575	0.0665461	0.277345	-0.235145	#DIV/0!	0.972233	-0.390028	-0.166667	#DIV/0!	-0.194174	#DIV/0!	-0.166667
MADS35	#DIV/0!	#DIV/0!	#DIV/0!	#DIV/0!	#DIV/0!	#DIV/0!	#DIV/0!	#DIV/0!	#DIV/0!	#DIV/0!	#DIV/0!	#DIV/0!	#DIV/0!	#DIV/0!	#DIV/0!	#DIV/0!	#DIV/0!	#DIV/0!	#DIV/0!	#DIV/0!	#DIV/0!	#DIV/0!	#DIV/0!	#DIV/0!	#DIV/0!	#DIV/0!	#DIV/0!	#DIV/0!	#DIV/0!	#DIV/0!	#DIV/0!	#DIV/0!	#DIV/0!	#DIV/0!	#DIV/0!	#DIV/0!	#DIV/0!	#DIV/0!	#DIV/0!	#DIV/0!	#DIV/0!	#DIV/0!	#DIV/0!	#DIV/0!	#DIV/0!	#DIV/0!	#DIV/0!	#DIV/0!	#DIV/0!
MADS36	#DIV/0!	#DIV/0!	#DIV/0!	#DIV/0!	#DIV/0!	#DIV/0!	#DIV/0!	#DIV/0!	#DIV/0!	#DIV/0!	#DIV/0!	#DIV/0!	#DIV/0!	#DIV/0!	#DIV/0!	#DIV/0!	#DIV/0!	#DIV/0!	#DIV/0!	#DIV/0!	#DIV/0!	#DIV/0!	#DIV/0!	#DIV/0!	#DIV/0!	#DIV/0!	#DIV/0!	#DIV/0!	#DIV/0!	#DIV/0!	#DIV/0!	#DIV/0!	#DIV/0!	#DIV/0!	#DIV/0!	#DIV/0!	#DIV/0!	#DIV/0!	#DIV/0!	#DIV/0!	#DIV/0!	#DIV/0!	#DIV/0!	#DIV/0!	#DIV/0!	#DIV/0!	#DIV/0!	#DIV/0!	#DIV/0!
MADS37	-0.0657559	0.278733	0.0337493	-0.157885	-0.389677	-0.320534	0.516955	0.606629	-0.240659	0.3073	-0.439335	#DIV/0!	-0.254973	0.191146	0.369097	-0.552882	0.548164	-0.166066	0.260777	-0.382404	0.391071	-0.0251704	0.0172841	0.0572581	-0.334643	-0.366095	-0.650674	-0.0239902	0.511725	-0.0771381	-0.370449	-0.394109	-0.114394	0.285223	0.418539	0.300088	0.206284	0.360804	0.462002	-0.031922	0.40746	#DIV/0!	-0.286439	0.496956	0.358252	#DIV/0!	-0.392531	#DIV/0!	0.358252
MADS38	#DIV/0!	#DIV/0!	#DIV/0!	#DIV/0!	#DIV/0!	#DIV/0!	#DIV/0!	#DIV/0!	#DIV/0!	#DIV/0!	#DIV/0!	#DIV/0!	#DIV/0!	#DIV/0!	#DIV/0!	#DIV/0!	#DIV/0!	#DIV/0!	#DIV/0!	#DIV/0!	#DIV/0!	#DIV/0!	#DIV/0!	#DIV/0!	#DIV/0!	#DIV/0!	#DIV/0!	#DIV/0!	#DIV/0!	#DIV/0!	#DIV/0!	#DIV/0!	#DIV/0!	#DIV/0!	#DIV/0!	#DIV/0!	#DIV/0!	#DIV/0!	#DIV/0!	#DIV/0!	#DIV/0!	#DIV/0!	#DIV/0!	#DIV/0!	#DIV/0!	#DIV/0!	#DIV/0!	#DIV/0!	#DIV/0!
MADS39	#DIV/0!	#DIV/0!	#DIV/0!	#DIV/0!	#DIV/0!	#DIV/0!	#DIV/0!	#DIV/0!	#DIV/0!	#DIV/0!	#DIV/0!	#DIV/0!	#DIV/0!	#DIV/0!	#DIV/0!	#DIV/0!	#DIV/0!	#DIV/0!	#DIV/0!	#DIV/0!	#DIV/0!	#DIV/0!	#DIV/0!	#DIV/0!	#DIV/0!	#DIV/0!	#DIV/0!	#DIV/0!	#DIV/0!	#DIV/0!	#DIV/0!	#DIV/0!	#DIV/0!	#DIV/0!	#DIV/0!	#DIV/0!	#DIV/0!	#DIV/0!	#DIV/0!	#DIV/0!	#DIV/0!	#DIV/0!	#DIV/0!	#DIV/0!	#DIV/0!	#DIV/0!	#DIV/0!	#DIV/0!	#DIV/0!
MADS40	#DIV/0!	#DIV/0!	#DIV/0!	#DIV/0!	#DIV/0!	#DIV/0!	#DIV/0!	#DIV/0!	#DIV/0!	#DIV/0!	#DIV/0!	#DIV/0!	#DIV/0!	#DIV/0!	#DIV/0!	#DIV/0!	#DIV/0!	#DIV/0!	#DIV/0!	#DIV/0!	#DIV/0!	#DIV/0!	#DIV/0!	#DIV/0!	#DIV/0!	#DIV/0!	#DIV/0!	#DIV/0!	#DIV/0!	#DIV/0!	#DIV/0!	#DIV/0!	#DIV/0!	#DIV/0!	#DIV/0!	#DIV/0!	#DIV/0!	#DIV/0!	#DIV/0!	#DIV/0!	#DIV/0!	#DIV/0!	#DIV/0!	#DIV/0!	#DIV/0!	#DIV/0!	#DIV/0!	#DIV/0!	#DIV/0!
MADS41	-0.47849	-0.261683	0.376033	0.139896	-0.238795	-0.206706	0.777164	0.921809	-0.0635147	0.430153	-0.384723	#DIV/0!	0.0526836	0.221558	0.124392	-0.560492	0.51441	-0.339228	0.458249	-0.374585	0.62321	-0.250119	0.734251	0.685866	-0.261924	-0.460496	-0.586575	0.179037	0.335049	0.560508	-0.297577	-0.496186	-0.105492	0.195832	0.758571	0.219053	0.548069	0.139241	-0.0082229	0.0229251	0.455775	#DIV/0!	-0.452597	0.879156	0.279756	#DIV/0!	-0.131253	#DIV/0!	0.279756
MADS42	0.909501	0.707814	-0.722873	-0.723322	-0.157726	-0.427886	-0.582918	-0.553725	-0.362275	0.163069	-0.287551	#DIV/0!	-0.655114	-0.362093	-0.43384	0.94662	-0.345273	-0.28265	-0.812082	0.862016	-0.401979	-0.287572	-0.325777	-0.622571	-0.45771	-0.309117	0.897457	-0.7219	-0.522895	-0.481143	-0.427121	-0.255677	-0.494931	-0.301587	-0.59987	-0.273943	-0.595158	-0.581005	0.264983	-0.523313	-0.209416	#DIV/0!	-0.220551	-0.669887	-0.0867048	#DIV/0!	-0.209138	#DIV/0!	-0.0867048
MADS43	0.272558	0.580952	-0.45493	-0.486317	-0.441526	-0.574804	0.193969	0.534559	-0.285708	0.212446	-0.576777	#DIV/0!	-0.57435	-0.424761	-0.156762	-0.233873	0.201491	-0.490034	-0.195206	0.0696915	-0.112671	-0.220158	-0.0174287	0.22539	-0.545598	-0.482707	-0.343902	-0.459805	-0.035774	0.133738	-0.538539	-0.441755	-0.352855	-0.248648	-0.0324112	-0.297943	-0.163386	0.137572	0.0437025	-0.536169	-0.144817	#DIV/0!	-0.319337	0.517528	-0.214953	#DIV/0!	-0.450349	#DIV/0!	-0.214953
MADS44	#DIV/0!	#DIV/0!	#DIV/0!	#DIV/0!	#DIV/0!	#DIV/0!	#DIV/0!	#DIV/0!	#DIV/0!	#DIV/0!	#DIV/0!	#DIV/0!	#DIV/0!	#DIV/0!	#DIV/0!	#DIV/0!	#DIV/0!	#DIV/0!	#DIV/0!	#DIV/0!	#DIV/0!	#DIV/0!	#DIV/0!	#DIV/0!	#DIV/0!	#DIV/0!	#DIV/0!	#DIV/0!	#DIV/0!	#DIV/0!	#DIV/0!	#DIV/0!	#DIV/0!	#DIV/0!	#DIV/0!	#DIV/0!	#DIV/0!	#DIV/0!	#DIV/0!	#DIV/0!	#DIV/0!	#DIV/0!	#DIV/0!	#DIV/0!	#DIV/0!	#DIV/0!	#DIV/0!	#DIV/0!	#DIV/0!
MADS45	0.846271	0.68598	-0.780387	-0.851581	-0.246417	-0.658464	-0.345027	-0.146591	-0.520562	0.399789	-0.549726	#DIV/0!	-0.809175	-0.542399	-0.722228	0.924354	-0.214698	-0.668761	-0.857744	0.964076	-0.292514	-0.582781	-0.0100444	-0.188513	-0.710259	-0.645955	0.85348	-0.875045	-0.663765	-0.025541	-0.705513	-0.586777	-0.738796	-0.4796	-0.403911	-0.463683	-0.550294	-0.768964	0.011072	-0.747337	-0.217098	#DIV/0!	-0.548369	-0.255191	-0.197385	#DIV/0!	-0.251389	#DIV/0!	-0.197385
MADS46	#DIV/0!	#DIV/0!	#DIV/0!	#DIV/0!	#DIV/0!	#DIV/0!	#DIV/0!	#DIV/0!	#DIV/0!	#DIV/0!	#DIV/0!	#DIV/0!	#DIV/0!	#DIV/0!	#DIV/0!	#DIV/0!	#DIV/0!	#DIV/0!	#DIV/0!	#DIV/0!	#DIV/0!	#DIV/0!	#DIV/0!	#DIV/0!	#DIV/0!	#DIV/0!	#DIV/0!	#DIV/0!	#DIV/0!	#DIV/0!	#DIV/0!	#DIV/0!	#DIV/0!	#DIV/0!	#DIV/0!	#DIV/0!	#DIV/0!	#DIV/0!	#DIV/0!	#DIV/0!	#DIV/0!	#DIV/0!	#DIV/0!	#DIV/0!	#DIV/0!	#DIV/0!	#DIV/0!	#DIV/0!	#DIV/0!
MADS47	#DIV/0!	#DIV/0!	#DIV/0!	#DIV/0!	#DIV/0!	#DIV/0!	#DIV/0!	#DIV/0!	#DIV/0!	#DIV/0!	#DIV/0!	#DIV/0!	#DIV/0!	#DIV/0!	#DIV/0!	#DIV/0!	#DIV/0!	#DIV/0!	#DIV/0!	#DIV/0!	#DIV/0!	#DIV/0!	#DIV/0!	#DIV/0!	#DIV/0!	#DIV/0!	#DIV/0!	#DIV/0!	#DIV/0!	#DIV/0!	#DIV/0!	#DIV/0!	#DIV/0!	#DIV/0!	#DIV/0!	#DIV/0!	#DIV/0!	#DIV/0!	#DIV/0!	#DIV/0!	#DIV/0!	#DIV/0!	#DIV/0!	#DIV/0!	#DIV/0!	#DIV/0!	#DIV/0!	#DIV/0!	#DIV/0!
MADS48	0.42607	0.158825	-0.227651	-0.0462939	-0.257496	-0.108794	-0.515368	-0.729354	0.413928	-0.103983	0.0563964	#DIV/0!	-0.0848354	-0.194427	-0.0384639	0.683803	-0.50691	0.342812	-0.287187	0.520553	-0.480001	0.442918	-0.257496	-0.497922	0.000218624	0.3394	0.789432	-0.142728	-0.672956	-0.419263	0.263981	0.403687	0.299778	-0.0220073	-0.651847	-0.128975	-0.062924	0.0631857	0.080261	-0.230367	-0.363293	#DIV/0!	0.533225	-0.75042	-0.257496	#DIV/0!	-0.299994	#DIV/0!	-0.257496
MADS49	-0.395196	-0.50563	0.332045	0.634081	0.806875	0.944276	-0.506394	-0.604618	0.442076	-0.888357	0.99262	#DIV/0!	0.786661	0.135197	0.191965	-0.28017	-0.487232	0.641155	0.210896	-0.428788	-0.3557	0.308551	-0.253448	-0.131013	0.95755	0.876897	-0.205792	0.555857	0.276074	-0.193559	0.855163	0.863447	0.495856	-0.0809537	-0.286739	-0.0340098	-0.149841	0.189343	-0.365695	0.619412	-0.344646	#DIV/0!	0.644669	-0.368397	-0.240975	#DIV/0!	0.779912	#DIV/0!	-0.240975
MADS50	-0.377629	-0.485496	0.294052	0.573064	0.885098	0.948919	-0.508072	-0.564842	0.324771	-0.87342	0.988336	#DIV/0!	0.751575	0.117725	0.11164	-0.267743	-0.463	0.545779	0.15357	-0.407003	-0.331946	0.177329	-0.242206	-0.0982565	0.93568	0.79908	-0.213848	0.504562	0.315842	-0.145952	0.779958	0.779667	0.379748	-0.138924	-0.250284	-0.0665418	-0.228478	0.0690479	-0.398772	0.613542	-0.326464	#DIV/0!	0.524954	-0.327551	-0.227495	#DIV/0!	0.860929	#DIV/0!	-0.227495
MADS51	-0.31536	-0.273838	0.566943	0.173962	-0.208783	-0.0201849	0.694256	0.277721	-0.274373	0.59573	-0.200265	#DIV/0!	0.09751	0.879833	0.617526	-0.230796	0.825861	0.202037	0.531287	-0.430976	0.931622	0.16314	-0.0740528	-0.257171	-0.0878848	-0.194677	-0.24785	0.392102	0.642603	-0.176425	-0.137585	-0.30981	0.103594	0.850142	0.803871	0.913796	0.517263	0.113845	0.738164	0.532424	0.996443	#DIV/0!	-0.260796	0.0101951	0.990089	#DIV/0!	-0.222894	#DIV/0!	0.990089
MADS52	0.0621876	0.0963728	0.00332144	-0.387573	-0.571992	-0.705181	0.719215	0.666726	-0.521572	0.969936	-0.813387	#DIV/0!	-0.520951	0.153367	-0.149934	0.191304	0.716775	-0.560999	0.0174584	0.230731	0.665828	-0.320401	0.267335	0.265049	-0.754007	-0.807292	0.139779	-0.275104	-0.102517	0.426182	-0.733648	-0.848769	-0.425113	0.261942	0.61994	0.242084	0.29635	-0.312763	0.263485	-0.283843	0.592785	#DIV/0!	-0.714488	0.4155	0.457802	#DIV/0!	-0.539638	#DIV/0!	0.457802
MADS53	#DIV/0!	#DIV/0!	#DIV/0!	#DIV/0!	#DIV/0!	#DIV/0!	#DIV/0!	#DIV/0!	#DIV/0!	#DIV/0!	#DIV/0!	#DIV/0!	#DIV/0!	#DIV/0!	#DIV/0!	#DIV/0!	#DIV/0!	#DIV/0!	#DIV/0!	#DIV/0!	#DIV/0!	#DIV/0!	#DIV/0!	#DIV/0!	#DIV/0!	#DIV/0!	#DIV/0!	#DIV/0!	#DIV/0!	#DIV/0!	#DIV/0!	#DIV/0!	#DIV/0!	#DIV/0!	#DIV/0!	#DIV/0!	#DIV/0!	#DIV/0!	#DIV/0!	#DIV/0!	#DIV/0!	#DIV/0!	#DIV/0!	#DIV/0!	#DIV/0!	#DIV/0!	#DIV/0!	#DIV/0!	#DIV/0!
MADS54	#DIV/0!	#DIV/0!	#DIV/0!	#DIV/0!	#DIV/0!	#DIV/0!	#DIV/0!	#DIV/0!	#DIV/0!	#DIV/0!	#DIV/0!	#DIV/0!	#DIV/0!	#DIV/0!	#DIV/0!	#DIV/0!	#DIV/0!	#DIV/0!	#DIV/0!	#DIV/0!	#DIV/0!	#DIV/0!	#DIV/0!	#DIV/0!	#DIV/0!	#DIV/0!	#DIV/0!	#DIV/0!	#DIV/0!	#DIV/0!	#DIV/0!	#DIV/0!	#DIV/0!	#DIV/0!	#DIV/0!	#DIV/0!	#DIV/0!	#DIV/0!	#DIV/0!	#DIV/0!	#DIV/0!	#DIV/0!	#DIV/0!	#DIV/0!	#DIV/0!	#DIV/0!	#DIV/0!	#DIV/0!	#DIV/0!
MADS55	#DIV/0!	#DIV/0!	#DIV/0!	#DIV/0!	#DIV/0!	#DIV/0!	#DIV/0!	#DIV/0!	#DIV/0!	#DIV/0!	#DIV/0!	#DIV/0!	#DIV/0!	#DIV/0!	#DIV/0!	#DIV/0!	#DIV/0!	#DIV/0!	#DIV/0!	#DIV/0!	#DIV/0!	#DIV/0!	#DIV/0!	#DIV/0!	#DIV/0!	#DIV/0!	#DIV/0!	#DIV/0!	#DIV/0!	#DIV/0!	#DIV/0!	#DIV/0!	#DIV/0!	#DIV/0!	#DIV/0!	#DIV/0!	#DIV/0!	#DIV/0!	#DIV/0!	#DIV/0!	#DIV/0!	#DIV/0!	#DIV/0!	#DIV/0!	#DIV/0!	#DIV/0!	#DIV/0!	#DIV/0!	#DIV/0!
MADS56	#DIV/0!	#DIV/0!	#DIV/0!	#DIV/0!	#DIV/0!	#DIV/0!	#DIV/0!	#DIV/0!	#DIV/0!	#DIV/0!	#DIV/0!	#DIV/0!	#DIV/0!	#DIV/0!	#DIV/0!	#DIV/0!	#DIV/0!	#DIV/0!	#DIV/0!	#DIV/0!	#DIV/0!	#DIV/0!	#DIV/0!	#DIV/0!	#DIV/0!	#DIV/0!	#DIV/0!	#DIV/0!	#DIV/0!	#DIV/0!	#DIV/0!	#DIV/0!	#DIV/0!	#DIV/0!	#DIV/0!	#DIV/0!	#DIV/0!	#DIV/0!	#DIV/0!	#DIV/0!	#DIV/0!	#DIV/0!	#DIV/0!	#DIV/0!	#DIV/0!	#DIV/0!	#DIV/0!	#DIV/0!	#DIV/0!
MADS57	-0.37451	-0.252809	0.107275	0.0299661	-0.263744	-0.348741	0.590411	0.818841	-0.0360749	0.380156	-0.413278	#DIV/0!	-0.0909788	-0.264914	-0.336849	-0.287859	0.316103	-0.493389	0.196028	-0.0501483	0.227197	-0.22331	0.540978	0.924886	-0.320103	-0.398374	-0.281663	-0.0339901	-0.253799	0.942704	-0.28267	-0.391365	-0.125966	-0.182735	0.424714	-0.277224	0.324097	-0.00299503	-0.545871	-0.295263	-0.0441211	#DIV/0!	-0.329448	0.865073	-0.263744	#DIV/0!	-0.185741	#DIV/0!	-0.263744
MADS58	#DIV/0!	#DIV/0!	#DIV/0!	#DIV/0!	#DIV/0!	#DIV/0!	#DIV/0!	#DIV/0!	#DIV/0!	#DIV/0!	#DIV/0!	#DIV/0!	#DIV/0!	#DIV/0!	#DIV/0!	#DIV/0!	#DIV/0!	#DIV/0!	#DIV/0!	#DIV/0!	#DIV/0!	#DIV/0!	#DIV/0!	#DIV/0!	#DIV/0!	#DIV/0!	#DIV/0!	#DIV/0!	#DIV/0!	#DIV/0!	#DIV/0!	#DIV/0!	#DIV/0!	#DIV/0!	#DIV/0!	#DIV/0!	#DIV/0!	#DIV/0!	#DIV/0!	#DIV/0!	#DIV/0!	#DIV/0!	#DIV/0!	#DIV/0!	#DIV/0!	#DIV/0!	#DIV/0!	#DIV/0!	#DIV/0!
MADS59	-0.789321	-0.789789	0.843973	0.65891	0.447885	0.628661	0.502284	0.182177	-0.00661167	0.00758148	0.452684	#DIV/0!	0.693448	0.825534	0.515462	-0.570004	0.520499	0.398531	0.717674	-0.765185	0.730845	0.147677	0.0549284	0.114181	0.551287	0.273806	-0.539755	0.776521	0.779315	0.143273	0.379155	0.151517	0.32806	0.595672	0.770003	0.690126	0.456304	0.128689	0.121251	0.887197	0.673557	#DIV/0!	0.00125847	0.149812	0.648266	#DIV/0!	0.46246	#DIV/0!	0.648266
MADS60	-0.746645	-0.800904	0.654912	0.907157	0.559438	0.87624	-0.104582	-0.262581	0.694286	-0.707171	0.865868	#DIV/0!	0.952388	0.273988	0.375398	-0.552939	-0.278826	0.710384	0.590914	-0.656443	-0.103684	0.517314	0.0493188	0.205244	0.934934	0.882994	-0.42591	0.811533	0.271429	0.098724	0.940764	0.860368	0.753829	0.135595	0.0176517	0.115531	0.313582	0.494745	-0.422426	0.679294	-0.197713	#DIV/0!	0.731691	-0.0354506	-0.184799	#DIV/0!	0.57473	#DIV/0!	-0.184799
MADS61	-0.770166	-0.721032	0.921222	0.685898	-0.136853	0.285873	0.76848	0.285197	0.224974	0.310424	0.11124	#DIV/0!	0.556329	0.915057	0.805234	-0.581061	0.71836	0.554456	0.921467	-0.772754	0.848349	0.568841	0.0165958	0.0277876	0.305322	0.258351	-0.506485	0.821292	0.607839	0.0466487	0.355041	0.148461	0.609298	0.919291	0.815199	0.898056	0.830328	0.543959	0.413676	0.756373	0.804664	#DIV/0!	0.211497	0.146057	0.756531	#DIV/0!	-0.136266	#DIV/0!	0.756531
MADS62	-0.353516	-0.441486	0.403428	0.716614	0.20047	0.631272	-0.34141	-0.598946	0.8401	-0.681183	0.705164	#DIV/0!	0.703683	0.174315	0.499885	-0.250504	-0.44611	0.878356	0.407842	-0.39618	-0.352909	0.811959	-0.226611	-0.240447	0.761272	0.960602	-0.105714	0.618526	0.0102571	-0.351286	0.933723	0.978355	0.87233	0.209642	-0.363402	0.126149	0.255756	0.679647	-0.100713	0.455496	-0.319719	#DIV/0!	0.991158	-0.440985	-0.226611	#DIV/0!	0.169057	#DIV/0!	-0.226611
MADS63	0.842085	0.667766	-0.76306	-0.80669	-0.351846	-0.691669	-0.341113	-0.212133	-0.424819	0.412057	-0.561551	#DIV/0!	-0.804377	-0.547134	-0.664583	0.948366	-0.209084	-0.565877	-0.815616	0.967231	-0.333894	-0.408029	-0.11844	-0.2357	-0.701481	-0.55367	0.900822	-0.837242	-0.759654	-0.0498089	-0.631381	-0.489625	-0.607865	-0.417026	-0.463194	-0.447064	-0.491856	-0.650164	0.0222903	-0.756047	-0.257668	#DIV/0!	-0.40417	-0.329287	-0.234	#DIV/0!	-0.374667	#DIV/0!	-0.234
MADS64	-0.338731	-0.40645	0.17049	0.332316	0.952103	0.772522	-0.355282	-0.182137	0.00037576	-0.664313	0.758922	#DIV/0!	0.557147	-0.0138845	-0.217427	-0.242072	-0.367493	0.059418	-0.0076136	-0.265704	-0.180062	-0.353168	0.142816	0.239318	0.669353	0.345551	-0.249037	0.266176	0.337707	0.186325	0.391197	0.323678	-0.0658381	-0.369321	-0.0283643	-0.227097	-0.322646	-0.314912	-0.5483	0.419305	-0.243586	#DIV/0!	0.00440039	0.0502821	-0.218984	#DIV/0!	0.987022	#DIV/0!	-0.218984
MADS65	-0.251463	-0.226526	0.531561	0.15966	-0.166667	0.026455	0.593316	0.153939	-0.27166	0.528614	-0.138763	#DIV/0!	0.101299	0.891237	0.646407	-0.184239	0.767165	0.264905	0.48647	-0.412913	0.873413	0.192549	-0.166667	-0.384344	-0.0423014	-0.133613	-0.203181	0.383045	0.661331	-0.303613	-0.097537	-0.247314	0.116296	0.853207	0.721181	0.926972	0.450109	0.110398	0.795024	0.559377	0.974877	#DIV/0!	-0.208187	-0.11408	1	#DIV/0!	-0.194174	#DIV/0!	1
MADS66	-0.255026	-0.16509	0.0179216	-0.0523825	-0.166667	-0.268157	0.459457	0.499304	-0.27166	0.345353	-0.289125	#DIV/0!	-0.167668	-0.181069	-0.26999	-0.184239	0.471894	-0.311786	0.108523	-0.0743403	0.171092	-0.0335991	-0.166667	0.536101	-0.211421	-0.223212	-0.203181	-0.0373069	-0.180909	0.714054	-0.224697	-0.247314	-0.0860413	-0.0642827	0.299109	-0.178682	0.0604624	-0.0330418	-0.410368	-0.135145	-0.0231172	#DIV/0!	-0.208187	0.493714	-0.166667	#DIV/0!	-0.194174	#DIV/0!	-0.166667
MADS67	-0.31249	-0.266826	0.542254	0.149758	-0.206579	-0.0340896	0.705011	0.269204	-0.336715	0.6136	-0.206126	#DIV/0!	0.0644996	0.861239	0.593173	-0.228359	0.88385	0.197428	0.517168	-0.434935	0.923138	0.187321	-0.206579	-0.267434	-0.0908232	-0.185949	-0.251837	0.379349	0.628505	-0.1453	-0.149761	-0.306539	0.0982134	0.849247	0.798069	0.897962	0.469444	0.104273	0.711775	0.535669	0.981779	#DIV/0!	-0.258042	-0.0034242	0.974627	#DIV/0!	-0.240673	#DIV/0!	0.974627
MADS68	-0.251136	-0.198845	0.162309	0.135403	-0.166667	-0.155669	0.296148	0.561156	0.299286	0.127022	-0.224971	#DIV/0!	0.102114	-0.139917	-0.148342	-0.184239	-0.123012	-0.311786	0.168793	0.0128538	0.132878	-0.268793	1	0.684254	-0.183937	-0.284972	-0.145388	0.0222778	-0.148545	0.496183	-0.1102	-0.247314	-0.0561236	-0.169473	0.259753	-0.166077	0.416519	0.0348204	-0.292904	-0.238833	-0.0243478	#DIV/0!	-0.208187	0.634794	-0.166667	#DIV/0!	-0.0179791	#DIV/0!	-0.166667
MADS69	-0.415165	-0.414986	0.606664	0.298194	0.251251	0.356554	0.466259	0.0890024	-0.314552	0.261418	0.185234	#DIV/0!	0.33122	0.886096	0.540061	-0.301203	0.659858	0.283093	0.489163	-0.543595	0.810726	0.0479593	-0.172432	-0.26996	0.247459	0.0146303	-0.327214	0.501792	0.811367	-0.186214	0.0621326	-0.114247	0.0834304	0.700672	0.729359	0.828471	0.294115	-0.0340095	0.537476	0.753644	0.875901	#DIV/0!	-0.216057	-0.0824224	0.907034	#DIV/0!	0.228733	#DIV/0!	0.907034
MADS70	-0.38747	-0.488175	0.402183	0.731725	0.412539	0.77188	-0.418178	-0.637146	0.760313	-0.791909	0.842364	#DIV/0!	0.772678	0.168728	0.426182	-0.274586	-0.488996	0.851878	0.36571	-0.429131	-0.377989	0.694187	-0.248396	-0.217462	0.871488	0.99094	-0.144242	0.633525	0.0959956	-0.31932	0.96402	0.999888	0.800195	0.123565	-0.362434	0.0777364	0.136018	0.558568	-0.196705	0.534676	-0.350455	#DIV/0!	0.93713	-0.443056	-0.248396	#DIV/0!	0.38081	#DIV/0!	-0.248396
MADS71	#DIV/0!	#DIV/0!	#DIV/0!	#DIV/0!	#DIV/0!	#DIV/0!	#DIV/0!	#DIV/0!	#DIV/0!	#DIV/0!	#DIV/0!	#DIV/0!	#DIV/0!	#DIV/0!	#DIV/0!	#DIV/0!	#DIV/0!	#DIV/0!	#DIV/0!	#DIV/0!	#DIV/0!	#DIV/0!	#DIV/0!	#DIV/0!	#DIV/0!	#DIV/0!	#DIV/0!	#DIV/0!	#DIV/0!	#DIV/0!	#DIV/0!	#DIV/0!	#DIV/0!	#DIV/0!	#DIV/0!	#DIV/0!	#DIV/0!	#DIV/0!	#DIV/0!	#DIV/0!	#DIV/0!	#DIV/0!	#DIV/0!	#DIV/0!	#DIV/0!	#DIV/0!	#DIV/0!	#DIV/0!	#DIV/0!
MADS72	0.834495	0.639034	-0.6857	-0.777951	-0.333258	-0.643695	-0.315717	-0.267973	-0.45318	0.452682	-0.533265	#DIV/0!	-0.766226	-0.390118	-0.555653	0.966153	-0.146127	-0.490192	-0.767342	0.925947	-0.22262	-0.382238	-0.149319	-0.362247	-0.672269	-0.541781	0.918587	-0.775627	-0.648949	-0.167938	-0.616229	-0.494516	-0.588033	-0.285964	-0.391583	-0.290669	-0.449808	-0.660745	0.173503	-0.644981	-0.109576	#DIV/0!	-0.41628	-0.425449	-0.0637128	#DIV/0!	-0.360481	#DIV/0!	-0.0637128
MADS73	0.610113	0.517234	-0.432308	-0.728457	-0.532107	-0.785371	0.177284	0.157427	-0.593896	0.818685	-0.784704	#DIV/0!	-0.78387	-0.0870138	-0.347541	0.713767	0.312441	-0.580361	-0.475378	0.691744	0.260264	-0.415245	0.0316048	-0.203521	-0.844402	-0.794547	0.644897	-0.641901	-0.371674	-0.0150183	-0.807786	-0.791898	-0.616178	0.0269243	0.0988262	0.0363476	-0.126498	-0.573012	0.397754	-0.526726	0.333535	#DIV/0!	-0.667183	-0.104675	0.312483	#DIV/0!	-0.534795	#DIV/0!	0.312483
MADS74	-0.0418586	0.289124	-0.203732	-0.254662	-0.150633	-0.310949	0.310466	0.757271	-0.220696	0.0873964	-0.386472	#DIV/0!	-0.277555	-0.306645	-0.159383	-0.500324	0.173274	-0.544446	-0.00941898	-0.156666	0.0522626	-0.438623	0.4211	0.548336	-0.349711	-0.487238	-0.606225	-0.253309	0.212537	0.361175	-0.445089	-0.463852	-0.377966	-0.296921	0.226845	-0.270275	-0.0287243	0.07302	-0.141734	-0.341571	-0.0544868	#DIV/0!	-0.449619	0.817102	-0.171832	#DIV/0!	-0.0891486	#DIV/0!	-0.171832
MADS75	-0.499625	-0.376374	0.389472	0.105621	-0.32905	-0.311774	0.90084	0.825638	-0.256329	0.675825	-0.45643	#DIV/0!	-0.0503789	0.254086	0.032022	-0.363743	0.802745	-0.297507	0.452257	-0.290734	0.706384	-0.0569583	0.24312	0.623448	-0.310658	-0.421562	-0.372797	0.187396	0.123208	0.741652	-0.317337	-0.488272	-0.0436075	0.327504	0.804007	0.263191	0.508887	0.047156	-0.0877945	0.0653682	0.504161	#DIV/0!	-0.411024	0.708725	0.314379	#DIV/0!	-0.296947	#DIV/0!	0.314379
MADS76	-0.396218	-0.421618	0.692092	0.599794	-0.258199	0.279266	0.320541	-0.246433	0.470786	0.0784876	0.206651	#DIV/0!	0.477652	0.817854	0.939147	-0.285422	0.340097	0.845569	0.711813	-0.552024	0.464328	0.858851	-0.258199	-0.492873	0.354194	0.522011	-0.181812	0.70519	0.411152	-0.518262	0.531432	0.457317	0.783911	0.914384	0.306286	0.866296	0.676491	0.70796	0.66737	0.648122	0.572994	#DIV/0!	0.591828	-0.390481	0.645497	#DIV/0!	-0.300813	#DIV/0!	0.645497
MADS77	-0.525074	-0.39678	0.460695	0.149771	-0.359435	-0.30694	0.938614	0.889464	-0.164498	0.689948	-0.479296	#DIV/0!	0.00203302	0.325761	0.102866	-0.394567	0.753696	-0.300803	0.509119	-0.308632	0.780452	-0.106241	0.501582	0.653185	-0.330061	-0.471136	-0.39553	0.222356	0.184048	0.695709	-0.322692	-0.53336	-0.0409205	0.368599	0.871907	0.334028	0.63138	0.0731118	-0.00475995	0.0721451	0.587295	#DIV/0!	-0.448978	0.767104	0.392318	#DIV/0!	-0.288723	#DIV/0!	0.392318
MADS78	-0.19071	-0.0131033	0.105607	-0.215392	-0.521427	-0.607916	0.838904	0.943708	-0.364153	0.793708	-0.746621	#DIV/0!	-0.363042	0.0660617	-0.100563	-0.219629	0.702957	-0.579081	0.208727	-0.0416815	0.630192	-0.312923	0.471155	0.600189	-0.639545	-0.741871	-0.27368	-0.140795	0.0333195	0.638327	-0.634066	-0.773738	-0.327513	0.165684	0.705774	0.13244	0.405743	-0.0722925	0.0508907	-0.262727	0.471163	#DIV/0!	-0.651327	0.79452	0.280424	#DIV/0!	-0.457583	#DIV/0!	0.280424
MADS79	#DIV/0!	#DIV/0!	#DIV/0!	#DIV/0!	#DIV/0!	#DIV/0!	#DIV/0!	#DIV/0!	#DIV/0!	#DIV/0!	#DIV/0!	#DIV/0!	#DIV/0!	#DIV/0!	#DIV/0!	#DIV/0!	#DIV/0!	#DIV/0!	#DIV/0!	#DIV/0!	#DIV/0!	#DIV/0!	#DIV/0!	#DIV/0!	#DIV/0!	#DIV/0!	#DIV/0!	#DIV/0!	#DIV/0!	#DIV/0!	#DIV/0!	#DIV/0!	#DIV/0!	#DIV/0!	#DIV/0!	#DIV/0!	#DIV/0!	#DIV/0!	#DIV/0!	#DIV/0!	#DIV/0!	#DIV/0!	#DIV/0!	#DIV/0!	#DIV/0!	#DIV/0!	#DIV/0!	#DIV/0!	#DIV/0!
MADS80	-0.568913	-0.653872	0.493415	0.722422	0.745784	0.931082	-0.264274	-0.469015	0.372403	-0.732025	0.943468	#DIV/0!	0.826115	0.288336	0.2911	-0.405736	-0.211592	0.682196	0.390277	-0.583372	-0.144434	0.413208	-0.367038	-0.0636377	0.958903	0.870052	-0.328253	0.688465	0.367263	-0.0611539	0.853122	0.825199	0.574822	0.101377	-0.067097	0.121035	-0.0124348	0.263175	-0.338956	0.746081	-0.171173	#DIV/0!	0.625371	-0.276249	-0.0990776	#DIV/0!	0.700809	#DIV/0!	-0.0990776
MADS81	-0.571933	-0.486572	0.63991	0.263209	-0.251154	-0.118879	0.938881	0.701999	-0.194136	0.680242	-0.322915	#DIV/0!	0.144117	0.660581	0.363029	-0.400697	0.857451	-0.063977	0.630363	-0.45241	0.963079	0.00889914	0.339614	0.351544	-0.171621	-0.342694	-0.398168	0.403372	0.449844	0.413618	-0.203276	-0.442319	0.0615061	0.642008	0.977406	0.657212	0.684114	0.0959333	0.284585	0.367732	0.851954	#DIV/0!	-0.38948	0.517042	0.717736	#DIV/0!	-0.203386	#DIV/0!	0.717736
MADS82	#DIV/0!	#DIV/0!	#DIV/0!	#DIV/0!	#DIV/0!	#DIV/0!	#DIV/0!	#DIV/0!	#DIV/0!	#DIV/0!	#DIV/0!	#DIV/0!	#DIV/0!	#DIV/0!	#DIV/0!	#DIV/0!	#DIV/0!	#DIV/0!	#DIV/0!	#DIV/0!	#DIV/0!	#DIV/0!	#DIV/0!	#DIV/0!	#DIV/0!	#DIV/0!	#DIV/0!	#DIV/0!	#DIV/0!	#DIV/0!	#DIV/0!	#DIV/0!	#DIV/0!	#DIV/0!	#DIV/0!	#DIV/0!	#DIV/0!	#DIV/0!	#DIV/0!	#DIV/0!	#DIV/0!	#DIV/0!	#DIV/0!	#DIV/0!	#DIV/0!	#DIV/0!	#DIV/0!	#DIV/0!	#DIV/0!
MADS83	#DIV/0!	#DIV/0!	#DIV/0!	#DIV/0!	#DIV/0!	#DIV/0!	#DIV/0!	#DIV/0!	#DIV/0!	#DIV/0!	#DIV/0!	#DIV/0!	#DIV/0!	#DIV/0!	#DIV/0!	#DIV/0!	#DIV/0!	#DIV/0!	#DIV/0!	#DIV/0!	#DIV/0!	#DIV/0!	#DIV/0!	#DIV/0!	#DIV/0!	#DIV/0!	#DIV/0!	#DIV/0!	#DIV/0!	#DIV/0!	#DIV/0!	#DIV/0!	#DIV/0!	#DIV/0!	#DIV/0!	#DIV/0!	#DIV/0!	#DIV/0!	#DIV/0!	#DIV/0!	#DIV/0!	#DIV/0!	#DIV/0!	#DIV/0!	#DIV/0!	#DIV/0!	#DIV/0!	#DIV/0!	#DIV/0!
MADS84	#DIV/0!	#DIV/0!	#DIV/0!	#DIV/0!	#DIV/0!	#DIV/0!	#DIV/0!	#DIV/0!	#DIV/0!	#DIV/0!	#DIV/0!	#DIV/0!	#DIV/0!	#DIV/0!	#DIV/0!	#DIV/0!	#DIV/0!	#DIV/0!	#DIV/0!	#DIV/0!	#DIV/0!	#DIV/0!	#DIV/0!	#DIV/0!	#DIV/0!	#DIV/0!	#DIV/0!	#DIV/0!	#DIV/0!	#DIV/0!	#DIV/0!	#DIV/0!	#DIV/0!	#DIV/0!	#DIV/0!	#DIV/0!	#DIV/0!	#DIV/0!	#DIV/0!	#DIV/0!	#DIV/0!	#DIV/0!	#DIV/0!	#DIV/0!	#DIV/0!	#DIV/0!	#DIV/0!	#DIV/0!	#DIV/0!
MADS85	-0.344789	-0.29735	0.584552	0.18535	-0.232338	-0.0449249	0.735886	0.347463	-0.248789	0.620443	-0.233157	#DIV/0!	0.103046	0.863193	0.596066	-0.249593	0.822516	0.160968	0.550186	-0.427499	0.952015	0.131768	0.0331248	-0.175234	-0.115213	-0.233144	-0.262769	0.391996	0.621823	-0.110748	-0.156741	-0.344763	0.0937567	0.832496	0.838982	0.894797	0.564598	0.113849	0.702352	0.502919	0.996923	#DIV/0!	-0.290219	0.0860934	0.972596	#DIV/0!	-0.230593	#DIV/0!	0.972596
[truncated: 562 more columns]

## Sheet: Table S3
Table S1 Primers list
Gene ID	Abbreviation	Forward (5' to 3')	Reverse (5' to 3')	Function	Note
gene16221	FvbHLH53	TCCTCCGATTGCGTTCAACA	TCCTCCGATTGCGTTCAACA	q-PCR assay	Candidate transcriptional factor genes
gene23819	FvbHLH79	TCAAATTGGCCGAGGACGAA	TTCGACATCGGCACAGTCAA		Candidate transcriptional factor genes
gene24577	FvbHLH82	CCCCAAAGAAGCCTGGCATA	TGGCTGTGCTTGGATCATGT		Candidate transcriptional factor genes
gene26139	FvbHLH95	ATTCCCGGTTGCTCCTCAAG	GACTGTGATGGCCTTTCCGA		Candidate transcriptional factor genes
gene30478	FvbHLH106	CTGCCCCTTTGCTGTGAGTA	CAAAGTTGGAGTTGGGCGTG		Candidate transcriptional factor genes
gene32346	FvbHLH110	ATCGCTTGTGTTCCCTGTGT	TCTTCGGCTGGCTAAAGTCG		Candidate transcriptional factor genes
gene25284	FvNAC87	GCTGAGACACAATCCAACAGAG	CACCAGCAGCTGAAGTAATGAC		Candidate transcriptional factor genes
gene26043	FvNAC90	AGCAACTGGGTCATGCATGA	TCCACGAGAACCCGAATTCG		Candidate transcriptional factor genes
gene31149	FvNAC113	GCGCAATACAGAAGCCGATG	TCAGGCAACCATTCGAGGAC		Candidate transcriptional factor genes
gene31150	FvRIF	ACCGATGAGGAGCTAGTCGT	CACTCTTGCTCTCCGAACGT		Candidate transcriptional factor genes
gene01340	FvWRKY3	GGCGGTGATGACCGTAGTAG	GATGAGTTATCAGCCGCCGC		Candidate transcriptional factor genes
gene19013	FvWRKY37	TGCTTGTGGTGAGCTGTAGC	ACGATATCTGCAGTGCATCCA		Candidate transcriptional factor genes
gene28720	FvWRKY55	GGGCAGCACAACCATCAATG	CCGTTGTTACTGGTCCCGAA		Candidate transcriptional factor genes
gene31843	FvWRKY57	TGGAGTCAGGCTATGTCCGA	AGAGCTACTCCCTGGCATCA		Candidate transcriptional factor genes
gene18815	FvMYB65	AAGACCGTTGGCGATGTGAT	TCTCTTGCCACCATTCCCAC		Candidate transcriptional factor genes
gene23544	FvMYB76	GTGACGAGAACACCCACACA	CCTTGATCACCAGGTGGAGG		Candidate transcriptional factor genes
gene25060	FvMYB79	GGCGAAGGAAAGTGGAGCAA	CCTCCGGTGAGATATTGCCC		Candidate transcriptional factor genes
gene02230	FvMYB113	TGTGTTCTGGAGATTCGCCC	GCACAACAACCAGCGCTTTA		Candidate transcriptional factor genes
gene07364	FvMADS12	TTCCATCCTTAGTGGCGCAG	ACAACCTCCATGAGCTGCTC		Candidate transcriptional factor genes
gene14058	FvMADS21	AACTAAATGGGGGCTTCCGG	CGATGCCTCCATGTCAGTCA		Candidate transcriptional factor genes
gene25871	FvMADS42	ATCAAGACAAGGAGCCCAGC	TCCACCCACACTCAATCAGC		Candidate transcriptional factor genes
gene00545	FvbHLH1	GCGAGTCGTATCAGCTCACA	GTTTGCGGGTGTTGATCCAC		Candidate transcriptional factor genes
gene00554	FvbHLH2	CCCTAACTCGTCGTCGATGG	TCGCTCTGCTAAGCTATGGC		Candidate transcriptional factor genes
gene04513	FvbHLH17	CCTTCCTGGGATGGGGAGTA	GCTATTGGAGGGAGTTCCGG		Candidate transcriptional factor genes
gene00786	FvMYB3	GGATGAACACAGTGGTGTCC	CCTAGGAGAAATTGCTCAATCCC		Candidate transcriptional factor genes
gene23202	FvMYB75	GGGACTGTAAAGGGCATGCT	ACCATTCGAACCACCCATCC		Candidate transcriptional factor genes
gene14750	FvMYB134	AAGTGCAGTGCATGACTCCA	TGCTGGACTTTGGGATCTGG		Candidate transcriptional factor genes
gene08231	FvbHLH3	CAGGAGTTGTGGAGCTTGGT	GCCTGGACAGAGCTAGGAAC		Ripening-related transcription factor
gene19321	FvbHLH33	TGACAAGGCATCGATCCTCG	GTGCTTCCACAGTGTCCATG		Ripening-related transcription factor
gene12450	FvTTG1	GGACTTGAGGTACATGGCGA	ATTCACACTCCCTCTGTGCC		Ripening-related transcription factor
gene18424	FvEXP1	AGGACGGAGTTGGATTGC	TGAGCGTGAGCGTGAAG		Softness
gene04435	FvEXP3	TCACTGCCACTAACTTCTGC	TTATGCCTCCTGCTCTCCT		Softness
gene05164	FvXYL1	ATGGAAAGCCTACTTGTGCTG	CTGGTGTAATGTTGTTGGTCGT		Softness
gene17555	FvPL1	TCAACTCGTCAATGGCAGAC	GAATGCTCGTATCAACCAGAGA		Softness
gene21638	FvPG1	GCAAGTAGAGTCGCACAGTTTT	TCAGTATTAGGCTTCCCACCA		Softness
gene06191	FvCEL	GCTCTGTTTTGCCTGGACTT	GCGTGGCTTAGATAGTTGGAAT		Softness
FvH4_6g35820.1	FvPME38	AGAACTGTAATATCCAGCCGAG	CTGTCATATTGCTTTCGAGTGG		Softness
FvH4_6g35830.1	FvPME39	GAGTATGCTAACACTGGAGCTGG	CCAGTAGCACTCAACCAACTTCC		Softness
gene04016	FvAMY3	TAGCTGCGACGTTTGAGTCC	CCCGTGATCCAACCTCACAT		Starch metabolism
gene28316	FvBAM1	GGGACATGGTCATTCCCTGG	GTGCTACCCCATTCTGGCTT		Starch metabolism
gene11092	FvFUM1	GGACGTACTCACACGCAAGA	TGCACAAGACTCGCTCGATT		Starch metabolism
gene03239	FvADSS	GGTGTTGTGGTGCATCTTCC	GGTGAGCACGATCAGAGACC		Starch metabolism
gene26850	FvSUT1	GAGTGTTTGTGTTTGGGTTTTG	CGATGGTCCTTTCCAGTGA		Sucrose transporter
gene12940	FvSUS1	CCCTGATTCTGACCTTTACTGG	GATGATGAAGTCGGTGTGGTT		Sugar metabolism
gene11606	FvSPS1	GAGCCTTGAATGTCCCAATGT	ATCTCCTGTCTGGTGCTGGTT		Sugar metabolism
gene22863	FvSPS2	ACTGTGCAAAGTTGGCGTCTT	GATCATCGCAATCCACGGCTA		Sugar metabolism
gene31122	FvSPS3	CGTAGATTGGAGTTATGGAGAGC	CGAATGATGTAAGAACCACTGC		Sugar metabolism
gene05019	FvNI	CGACCTCGGTGGATAGTCAG	CCACATCACCATTCCCCGTC		Sugar metabolism
gene08515	FvHXK2	GCTGTCACCGAGCTTCTAGG	CAGCCCCTATACCAGACCCA		Sugar metabolism and signaling
gene21673	FvFRK4	GCCTTGCTCTCCTATGACCC	TGACCTTGATCACGTCTGCC		Sugar metabolism and signaling
gene05361	FvVHA-A	AGAGCGAGTTTGGCTACGTC	CATTTCCGACACGAACCAGC		Acid metabolism
gene09305	FvGAD	GCCTACACTATGCCAGCCAA	GAGTCTCTCTGCCAAGCTCC		Acid metabolism
gene23775	FvAco	CCTTACACGCTTCGCTCTCA	ATGACTTTCCGGAGCCATGG		Acid metabolism
gene30771	FvVHP	GTGGGAAGTGCTGCTCTGAA	AGCATAGTCAGGCTTGGCAG		Acid metabolism
gene00583	FvCS1	ATCCTGATGCCAATCCTGCC	TGGTGCCTTCCCAAGAATCC		Citric acid accumulation
gene05605	FvMDH1	GGTGTTCAAGAAAGCCGGGA	CCCAGAACCTCTGCCACAAA		Malic acid metabolism
gene11464	FvMDH2	TGTGACCACATCCGGGATTG	AGCTGGTACACCGTATGAGC		Malic acid metabolism
gene11286	FvNADP-ME	TGGTGACCTTGGTTGTCAGG	GGCAAACATGTTGAGGGACG		Malic acid metabolism
gene09407	FvMYB1	TAGCTGGAAGACTGCCTGGA	GGACGAAGAGTAGTGCCTGT		Anthocyanin accumulation
gene31413	FvMYB10	CAACAGCACCACCACAGACT	GCTTGCCGATTGTACCGTAT		Anthocyanin accumulation
gene00431	FvGAMYB	ATCCAATGTGAAACCTGAACCA	CCAGCCAATCTGAACCAAGTAA		Anthocyanin accumulation
gene26825	FvCHS	GCCTTTGTTTGGCTGGCT	CCCAGGAACATCTTTGAGGA		Anthocyanin accumulation
gene23367	FvCHI	AGCGAAAGCCATTGAAAAGT	CATTTGGTGATTGTGTGAAGAG		Anthocyanin accumulation
gene23261	FvPAL	CTTCTGTGGTGCTGTTTGATG	AGGGTGGTGCTTCAGTTTATGT		Flavonoid metabolism
gene15174	FvDFR	ACCCTGAGAACGAAGTGATAAAG	TAAACACCACCCTCCGAACT		Flavonoid metabolism
gene12591	FvUFGT	TAGAGGATGTGTGGAAGATTGGT	CTGTTGTGCGAGTTGTTTTAGTG		Flavonoid metabolism
gene33863	FvActin	ACCGTTGATTCGCACAATTGGTCATCG	TACTGCGGGTCGGCAATCGGACG		House-keeping gene
gene31335	FvNCED1	ACTGCTTCTGCTTCCATCTCT	AGACACTCGTCGCATTCATT		ABA biosynthesis
gene30616	FvNCED2	GACACCTTTTGCTTCCACTTG	GGATTTCGGACAACACACTCT		ABA biosynthesis
gene24386	FvNCED3	CAAACCCTATCACCCTTCTCAC	TGGGCAACTTCTGCTTCTTT		ABA biosynthesis
gene10508	FvPYL1	GCTTCGTAATGAGCGTGGGA	CTCTCCTCGTCCAGCAAGTC		ABA receptor
gene13100	FvPYL8	GGAGGAGGTGCGAGTGAGTA	TGAACAGGCGCTTTGATGTG		ABA receptor
gene19210	FvPYL9	ACTGGAGCTTCTGGATGACG	ACCTCAGGATGGACGGTGAT		ABA receptor
gene25060	FvMYB79	﻿GGGGACAAGTTTGTACAAAAAAGCAGGCTTAATGAATACAGGAGCTTGGACTACAC	﻿GGGGACCACTTTGTACAAGAAAGCTGGGTTATCAACATCAGTTTCAAGATTTTCGTCA	Cloning CDS sequence for overexpression
gene25060	FvMYB79	﻿GGGGACAAGTTTGTACAAAAAAGCAGGCTTAATAAGAAGAAGGAAGATCATCAATAGC	﻿GGGGACCACTTTGTACAAGAAAGCTGGGTTATCAACATCAGTTTCAAGATTTTCG	Cloning partial CDS sequence for RNAi
gene24494	FvSHP	CCATGGAGGCCAGTGAATTCATGGAGTTCCCAAAACAAATCAC	AGCTCGAGCTCGATGGATCCTCAAACAAGTTGGAGAGGTGT	Cloning CDS sequence for yeast two-hybrid assay	Cloning into the pGADT7
gene31902	FvSnRK2.6	CCATGGAGGCCAGTGAATTCATGGATCGGTCTATGCTGAC	AGCTCGAGCTCGATGGATCCTCAAATTGCATACACTATTTCCCC
gene31150	FvRIF	CCATGGAGGCCAGTGAATTCATGGAGAGCACCGACT	AGCTCGAGCTCGATGGATCCCTAAGAATACCAATTCCCCGGA
gene04229	FvMADS9	CCATGGAGGCCAGTGAATTCATGGGGAGGGGAAGAG	AGCTCGAGCTCGATGGATCCTCAGAGCATCCAACCAGGA
gene12450	FvTTG1	CCATGGAGGCCAGTGAATTCATGGAGAATTCGACCCTCG	AGCTCGAGCTCGATGGATCCTCAAACCTTCAAGAGCTGCA
gene08231	FvbHLH3	CCATGGAGGCCAGTGAATTCATGGGTGAGAAGCTTTGG	AGCTCGAGCTCGATGGATCCTTACACGGATGATTTTGAAAGAGC
gene19321	FvbHLH33	CCATGGAGGCCAGTGAATTCATGCGGATAATTGAAAACCCA	AGCTCGAGCTCGATGGATCCTTAACACTTACCAGCAATTTTCCA
gene25060	FvMYB79	TATGGCCATGGAGGCCGAATTCATGAATACAGGAGCTTGGACT	CGCTGCAGGTCGACGGATCCATCAACATCAGTTTCAAGATTTTCG		Cloning into the pGBKT7
FvH4_6g35820.1	pFvPME38	AAAAAAATGATGAATTGAAAAGCTTTAGTTGAAAACCCAATTAGGCATG	CATACAGAGCACATGCCTCGAGTAAGTTGATTGATTACAGTTTGTAGTTTATGA	Cloning sequence for yeast one-hybrid assay	Cloning into the pAbAi
gene25060	FvMYB79	CCATGGAGGCCAGTGAATTCATGAATACAGGAGCTTGGACT	AGCTCGAGCTCGATGGATCCTCAATCAACATCAGTTTCAAGATTTTC		Cloning into the pGADT7
gene15174	pFvDFR	GGGCGAATTGGGTACTTCTGACAAAACTATAGCCACATATTAAAG	CCGCTCTAGAACTAGTGGCCTAGCTAGTTAGTGCCG	Dual luciferase reporter assay
gene31413	pFvMYB10	GGGCGAATTGGGTACTATTATCGACAGATGCCGACAC	CCGCTCTAGAACTAGTGGAAAATTAAGCAGATTTCACTGTATGC
gene25060	pFvMYB79	GGGCGAATTGGGTACATGAATTCCCACATACATTGAAG	CCGCTCTAGAACTAGTGGTCGATCTGAACTCTCTTCTC
gene31150	pFvRIF	GGGCGAATTGGGTACATGATATTAATAGAAAATGGATAGCAAGAG	CCGCTCTAGAACTAGTGCTGATGAGGTTTTTGAAGCC
gene21638	pFvPG1	GGGCGAATTGGGTACTCAAGCCCTCAATTACTAATGCG	CCGCTCTAGAACTAGTGCTTGATGCTTTCACTTCAAGTTT
gene01127	pFvPG2	GGGCGAATTGGGTACTCACTATATTACCAATTTGATCACCAAC	CCGCTCTAGAACTAGTGCTTGATGCTTTTGCTTCAAAATTT
gene17555	pFvPL1	GGGCGAATTGGGTACATGAATCCCGAAACTGGATTAG	CCGCTCTAGAACTAGTGTGCTCTGTATATATCTCACAGCTATATATATGT
gene24370	pFvPL2	GGGCGAATTGGGTACAACATTCGAACATTTCCAATAGAG	CCGCTCTAGAACTAGTGTGATTGTATGGACCAATTTTGGTG
FvH4_6g35820.1	pFvPME38	GGGCGAATTGGGTACTAGTTGAAAACCCAATTAGGCATGA	CCGCTCTAGAACTAGTGTAAGTTGATTGATTACAGTTTGTAGTTTATGAT
FvH4_6g35830.1	pFvPME39	GGGCGAATTGGGTACTTTTAATTATAGTTAAACGTTGTTTGGTATCAAAAG	CCGCTCTAGAACTAGTGTATTTCATATTTTGGACTACACTACAATTACAAC
gene12591	pFvUFGT	GGGCGAATTGGGTACAAGCTAACAAGGATCATAAACTAATTC	CCGCTCTAGAACTAGTGTTCTAGCTAGTGATCAAGCTACGT
